# Supplementary material for: 2-(4,5-Di­chloro-2-nitro­phen­yl)-4-meth­oxy-3-methyl-9-phenyl­sulfon­yl-9H-carbazole
Source: Acta Crystallogr Sect E Struct Rep Online. 2014 Jan 29;70(Pt 2):o212–3. doi: 10.1107/S1600536814001342 (PMC3998356; doi:10.1107/S1600536814001342)
Supplement: Supplementary file 2 [file e-70-0o212-Isup2.hkl]

#
# h,k,l, Fc-squared, Fo-squared, sigma(Fo-squared) and status flag
#
data_I
_shelx_title ' 25 in C2/c'
_shelx_refln_list_code          4
_shelx_F_calc_maximum      756.44
_exptl_crystal_F_000      2224.00
_reflns_d_resolution_high  0.7828
 
loop_
 _symmetry_equiv_pos_as_xyz
 'x, y, z'
 '-x, y, -z+1/2'
 'x+1/2, y+1/2, z'
 '-x+1/2, y+1/2, -z+1/2'
 '-x, -y, -z'
 'x, -y, z-1/2'
 '-x+1/2, -y+1/2, -z'
 'x+1/2, -y+1/2, z-1/2'
 
_cell_length_a    18.6364
_cell_length_b    12.1665
_cell_length_c    21.1272
_cell_angle_alpha  90.000
_cell_angle_beta   91.461
_cell_angle_gamma  90.000
 
_shelx_F_squared_multiplier     1.000
 
loop_
 _refln_index_h
 _refln_index_k
 _refln_index_l
 _refln_F_squared_calc
 _refln_F_squared_meas
 _refln_F_squared_sigma
 _refln_observed_status
   4   0   0   144050.17   141677.67   2221.81 o
   6   0   0    11340.61    10925.57    155.89 o
   8   0   0    14670.91    15167.84    240.59 o
  10   0   0     3000.54     2984.32     60.27 o
  12   0   0    38554.20    38218.72    912.88 o
  14   0   0     7497.64     7635.44    215.93 o
  16   0   0      174.37      144.90     35.88 o
  18   0   0       88.58       71.66     27.66 o
  20   0   0     2318.97     2516.23    102.82 o
  22   0   0        4.58      -18.42     31.08 o
   3   1   0    22654.38    22806.53    220.34 o
   5   1   0     7860.47     7478.77     80.20 o
   7   1   0    27369.23    26299.88    256.32 o
   9   1   0     6571.13     7217.19     92.73 o
  11   1   0     1183.54     1363.88     30.14 o
  13   1   0     6384.69     6444.47    106.83 o
  15   1   0      659.59      514.49     38.18 o
  17   1   0      230.65      195.14     23.71 o
  19   1   0     2482.53     2582.10     71.83 o
  21   1   0      147.45      164.44     27.32 o
  23   1   0       62.12       28.95     24.59 o
   0   2   0    14297.84    14948.79    349.88 o
   2   2   0    14942.68    14844.67    153.50 o
   4   2   0     5932.17     5610.29     57.60 o
   6   2   0     1925.18     1986.58     29.82 o
   8   2   0      549.94      600.33     15.01 o
  10   2   0     5230.95     5054.49     75.22 o
  12   2   0      599.35      655.59     21.66 o
  14   2   0      707.28      723.04     27.90 o
  16   2   0      411.68      381.42     26.75 o
  18   2   0      174.42      149.03     24.32 o
  20   2   0      148.27      142.82     25.12 o
  22   2   0      166.95      138.98     27.84 o
   1   3   0       68.45       63.46      4.86 o
   3   3   0     2262.58     2013.47     23.69 o
   5   3   0    15519.60    14907.45    154.99 o
   7   3   0     2276.24     1799.24     30.64 o
   9   3   0    22722.38    22329.03    263.87 o
  11   3   0     2375.77     2357.80     45.21 o
  13   3   0       17.99       38.56     11.63 o
  15   3   0       11.42      -10.80     10.80 o
  17   3   0     2645.86     2595.41     68.05 o
  19   3   0     2106.37     2178.25     78.90 o
  21   3   0      513.06      564.51     38.12 o
  23   3   0       27.44       35.48     24.19 o
   0   4   0   505563.13   455264.13  14183.89 o
   2   4   0     8352.62     9385.24    131.99 o
   4   4   0      255.75      279.12      8.40 o
   6   4   0       67.03      106.94      7.97 o
   8   4   0     4859.56     5133.29     68.60 o
  10   4   0     6516.29     6783.98     84.29 o
  12   4   0    12630.03    12255.76    166.83 o
  14   4   0     1954.45     1935.91     41.83 o
  16   4   0      283.42      340.60     40.86 o
  18   4   0       95.23       88.34     20.80 o
  20   4   0      404.91      464.46     34.25 o
  22   4   0        0.79       -6.64     22.74 o
   1   5   0      952.66      923.00     17.72 o
   3   5   0     1465.81     1201.62     17.70 o
   5   5   0    10540.59    10597.67    127.06 o
   7   5   0     2096.14     1993.52     35.01 o
   9   5   0      371.33      450.26     14.64 o
  11   5   0     3681.81     3768.60     56.98 o
  13   5   0      911.14      914.75     28.99 o
  15   5   0     1761.35     1677.89     37.49 o
  17   5   0      265.86      278.94     23.49 o
  19   5   0      929.56     1021.12     40.17 o
  21   5   0        2.07       30.49     20.48 o
   0   6   0    92374.87    98104.99   2283.86 o
   2   6   0    39850.55    41425.64    569.51 o
   4   6   0    15676.00    15337.22    236.17 o
   6   6   0     9067.30     9012.88    110.22 o
   8   6   0     3030.44     3326.92     48.01 o
  10   6   0     5680.54     5341.92     71.23 o
  12   6   0      390.73      398.14     16.72 o
  14   6   0      309.18      323.79     17.27 o
  16   6   0     1972.63     1959.42     46.05 o
  18   6   0       21.42       -0.05     16.45 o
  20   6   0      180.70      197.74     24.58 o
   1   7   0     2149.77     1866.62     32.05 o
   3   7   0     6908.63     6898.84    112.81 o
   5   7   0     3492.88     3498.15     45.25 o
   7   7   0     1255.10     1342.90     27.46 o
   9   7   0     5471.94     5197.89     70.77 o
  11   7   0      836.64      794.04     20.50 o
  13   7   0     1971.48     2054.92     39.82 o
  15   7   0     2855.83     2843.97     52.14 o
  17   7   0     2334.51     2401.76     59.14 o
  19   7   0       66.31       33.99     18.52 o
  21   7   0      294.37      345.69     29.32 o
   0   8   0    21283.19    21015.37    818.57 o
   2   8   0      881.21      993.48     21.13 o
   4   8   0     1368.20     1146.65     52.34 o
   6   8   0     3720.98     3580.20     52.20 o
   8   8   0      161.09      201.66     10.80 o
  10   8   0     8909.87     8929.75    107.42 o
  12   8   0        0.77        1.52      8.97 o
  14   8   0       12.59       18.85     14.16 o
  16   8   0     1637.69     1648.72     42.60 o
  18   8   0      117.75      128.76     20.78 o
  20   8   0        9.81      -17.12     18.96 o
   1   9   0      131.42      221.85     33.43 o
   3   9   0      129.22      121.32     23.74 o
   5   9   0      525.77      564.21     30.07 o
   7   9   0     2829.48     2771.29     48.95 o
   9   9   0     3063.03     2889.54     44.41 o
  11   9   0      217.85      273.48     13.94 o
  13   9   0      144.13      177.99     19.20 o
  15   9   0      399.27      487.02     24.98 o
  17   9   0      110.26      107.35     23.42 o
  19   9   0       59.27       20.82     22.84 o
   0  10   0     8250.92     8530.51    323.76 o
   2  10   0     8550.78     9176.69    244.00 o
   4  10   0      261.16      222.31     48.56 o
   6  10   0      831.46      828.28     27.72 o
   8  10   0      370.80      404.49     23.35 o
  10  10   0     1330.58     1493.58     33.38 o
  12  10   0      291.42      342.63     17.94 o
  14  10   0      343.60      330.15     20.39 o
  16  10   0      133.25      106.09     19.22 o
  18  10   0        6.50      -16.72     19.22 o
   1  11   0     2787.04     2546.75     99.39 o
   3  11   0       47.18       11.33     31.30 o
   5  11   0      127.39       98.53     25.36 o
   7  11   0       96.55       53.45     12.34 o
   9  11   0       44.07       29.08     14.22 o
  11  11   0      548.54      421.63     23.85 o
  13  11   0      171.82      248.52     22.35 o
  15  11   0      321.69      289.13     19.97 o
   0  12   0        9.76       67.99     41.01 o
   2  12   0        5.07        1.08     37.77 o
   4  12   0      347.06      326.46     58.28 o
   6  12   0      741.91      796.15     33.01 o
   8  12   0       39.29       19.67     13.74 o
  10  12   0      399.79      365.91     45.42 o
  12  12   0      110.40      148.62     22.75 o
  14  12   0       31.53       39.31     19.10 o
   1  13   0       45.14      108.46     47.48 o
   3  13   0      398.81      235.80     59.90 o
   5  13   0      243.63      224.41     25.36 o
   7  13   0     2726.10     2791.08     83.75 o
   9  13   0      352.55      400.27     26.74 o
  11  13   0        0.02       -3.42     22.05 o
  13  13   0        1.25       12.29     35.46 o
   0  14   0      144.38       88.49     51.80 o
   2  14   0     1611.33     1503.32    117.63 o
   4  14   0      622.06      533.41     30.24 o
   6  14   0        8.89       -7.30     11.16 o
   8  14   0       75.30       68.94     20.25 o
  10  14   0       51.15       60.47     23.52 o
   1  15   0      303.39      157.02     58.28 o
   3  15   0      659.96      512.08     82.02 o
   5  15   0      269.54      247.06     17.96 o
 -23   1   1       31.41       12.38     24.76 o
 -21   1   1        4.17       -3.50     20.78 o
 -19   1   1      165.83      124.62     35.29 o
 -17   1   1     2589.93     2502.88     66.45 o
 -15   1   1     1142.36      938.85     32.78 o
 -13   1   1     1610.60     1607.62     36.15 o
 -11   1   1    12944.61    13189.38    176.52 o
  -9   1   1      268.89      281.83     15.99 o
  -7   1   1     2661.62     2733.10     36.71 o
  -5   1   1      964.11     1058.16     22.60 o
  -3   1   1    13300.27    13939.96    152.14 o
  -1   1   1        8.24        0.80      1.30 o
   1   1   1    66002.77    48918.17    892.14 o
   3   1   1       37.18       43.89      3.05 o
   5   1   1     1622.91     1690.78     20.09 o
   7   1   1     1226.34     1142.57     18.49 o
   9   1   1     5927.52     5434.39     78.41 o
  11   1   1      101.42       60.86      8.23 o
  13   1   1     3978.83     4041.84     73.53 o
  15   1   1      682.56      623.09     27.12 o
  17   1   1       39.87       20.44     17.06 o
  19   1   1       34.87       56.18     21.77 o
  21   1   1      244.39      287.38     30.96 o
  23   1   1        0.46       -8.83     21.56 o
 -22   2   1      167.96      213.96     30.35 o
 -20   2   1       48.40       42.16     21.03 o
 -18   2   1     2396.11     2451.43     90.74 o
 -16   2   1     6911.43     6363.00    124.37 o
 -14   2   1     3914.50     3671.04     70.56 o
 -12   2   1     3634.87     4217.78     67.72 o
 -10   2   1      293.17      479.77     24.77 o
  -8   2   1      293.24      371.08     12.87 o
  -6   2   1    44557.96    45202.30    518.85 o
  -4   2   1    50443.97    49813.53    569.68 o
  -2   2   1    14764.30    15638.06    171.09 o
   0   2   1    13025.96    13473.05    160.46 o
   2   2   1    22228.64    23397.66    227.69 o
   4   2   1    11470.99    11846.43    111.66 o
   6   2   1     6596.00     6755.45     74.12 o
   8   2   1      757.41      482.62     13.47 o
  10   2   1     1265.67     1620.57     32.28 o
  12   2   1      290.57      270.36     14.68 o
  14   2   1     7350.05     7155.21    122.56 o
  16   2   1       80.41      132.17     20.00 o
  18   2   1      103.38      133.90     31.08 o
  20   2   1      228.03      221.01     28.09 o
  22   2   1      125.08      163.04     29.66 o
 -23   3   1      316.33      302.19     38.40 o
 -21   3   1      291.68      334.86     41.03 o
 -19   3   1       22.79       21.88     20.95 o
 -17   3   1     3301.99     3266.53     79.08 o
 -15   3   1      300.51      314.98     18.96 o
 -13   3   1     1924.46     1932.52     39.99 o
 -11   3   1     4240.85     4104.63     70.98 o
  -9   3   1     2840.60     3188.18     51.52 o
  -7   3   1    11024.00    10767.18    141.02 o
  -5   3   1     4881.37     4753.55     56.55 o
  -3   3   1    32976.78    32495.26    352.24 o
  -1   3   1   182238.69   183888.59   2161.10 o
   1   3   1   168844.77   166041.44   2094.77 o
   3   3   1    49228.95    49444.98    501.21 o
   5   3   1     9843.79     9262.95     93.56 o
   7   3   1      109.55       97.61      6.42 o
   9   3   1     1271.71     1129.41     23.20 o
  11   3   1     4916.54     4965.07     75.74 o
  13   3   1      674.21      742.69     38.49 o
  15   3   1     1435.22     1471.94     36.89 o
  17   3   1      706.22      631.42     33.44 o
  19   3   1      668.69      682.89     43.92 o
  21   3   1      396.23      454.38     35.05 o
  23   3   1       48.19       24.24     25.46 o
 -22   4   1       29.90       33.71     22.73 o
 -20   4   1     2072.88     2287.89     68.78 o
 -18   4   1      185.90      166.79     26.09 o
 -16   4   1      895.32      843.62     38.02 o
 -14   4   1      640.02      567.67     22.31 o
 -12   4   1      486.46      457.11     22.03 o
 -10   4   1      122.29      107.91      9.42 o
  -8   4   1     9161.26     9340.47    116.42 o
  -6   4   1     9547.79     9795.99    119.05 o
  -4   4   1      567.56      599.22     10.78 o
  -2   4   1      695.45      888.96     18.26 o
   0   4   1       50.89       53.46      6.29 o
   2   4   1     9594.47    10570.31    135.25 o
   4   4   1     6646.79     6233.38     67.18 o
   6   4   1    12848.74    12439.61    139.62 o
   8   4   1       70.81      121.07      7.90 o
  10   4   1     2891.09     3331.29     50.79 o
  12   4   1       87.35       92.00     10.83 o
  14   4   1      933.41      849.23     27.15 o
  16   4   1      784.94      724.60     29.85 o
  18   4   1     2667.48     2641.68     70.67 o
  20   4   1      375.01      321.97     29.88 o
  22   4   1       36.37       51.92     23.59 o
 -21   5   1       60.65       66.50     20.81 o
 -19   5   1      132.61       96.88     22.80 o
 -17   5   1      445.68      438.61     26.25 o
 -15   5   1     3778.01     3782.00     62.82 o
 -13   5   1     4029.03     3899.02     61.28 o
 -11   5   1       21.77        5.32      8.73 o
  -9   5   1      703.17      854.03     22.04 o
  -7   5   1     1822.96     1665.14     27.37 o
  -5   5   1     1080.11     1156.99     19.10 o
  -3   5   1    13817.93    14090.19    195.77 o
  -1   5   1     7780.05     7001.02    115.14 o
   1   5   1     4628.61     4509.73     67.66 o
   3   5   1       69.88       87.60      5.47 o
   5   5   1     2085.29     1930.86     28.34 o
   7   5   1     1003.99     1130.31     20.13 o
   9   5   1        5.20        7.53      5.99 o
  11   5   1     6170.88     5840.09     81.15 o
  13   5   1     3545.56     3638.19     58.21 o
  15   5   1        3.20       -2.98     11.38 o
  17   5   1      378.59      327.11     23.97 o
  19   5   1        0.69       -0.87     16.28 o
  21   5   1       30.05       28.10     19.52 o
 -20   6   1      230.66      258.88     30.50 o
 -18   6   1      830.79      747.81     33.71 o
 -16   6   1     3044.41     3041.78     60.35 o
 -14   6   1      373.27      320.77     17.11 o
 -12   6   1       23.52        4.23      9.48 o
 -10   6   1      921.86      930.82     24.74 o
  -8   6   1     6266.03     5667.11     74.69 o
  -6   6   1     9336.27     8674.81    106.28 o
  -4   6   1      777.82      822.93     26.16 o
  -2   6   1      179.77      129.16      7.86 o
   0   6   1     2407.04     2335.04     44.75 o
   2   6   1     6878.34     7087.79    104.20 o
   4   6   1    24534.63    25115.32    345.39 o
   6   6   1     7731.53     7485.87     92.99 o
   8   6   1     2183.16     2455.26     35.67 o
  10   6   1      355.91      338.71     13.23 o
  12   6   1      149.62      133.27     11.81 o
  14   6   1      309.39      302.17     16.96 o
  16   6   1       44.47       51.27     14.40 o
  18   6   1      706.37      738.72     33.80 o
  20   6   1       50.88       26.30     18.77 o
 -21   7   1        0.07       13.18     18.87 o
 -19   7   1      293.23      316.32     26.77 o
 -17   7   1      210.94      192.46     21.94 o
 -15   7   1      923.75      884.48     28.07 o
 -13   7   1     2268.69     2223.17     42.04 o
 -11   7   1     1162.18     1146.96     26.05 o
  -9   7   1      969.41      957.35     21.62 o
  -7   7   1      559.39      520.29     13.62 o
  -5   7   1       29.74       58.46      7.53 o
  -3   7   1     1943.55     2258.13     63.67 o
  -1   7   1    28793.16    30016.17    545.78 o
   1   7   1    11187.10    10895.98    185.95 o
   3   7   1     1093.79     1171.29     26.16 o
   5   7   1      444.34      527.31     14.36 o
   7   7   1       65.43       64.39      7.75 o
   9   7   1        8.19       -3.40      8.65 o
  11   7   1     2059.83     2171.56     36.10 o
  13   7   1      177.20      156.52     13.55 o
  15   7   1      203.95      185.69     16.09 o
  17   7   1      885.65      813.36     46.22 o
  19   7   1        0.63       15.64     17.94 o
  21   7   1       76.69      125.23     23.57 o
 -20   8   1       69.65      116.79     28.11 o
 -18   8   1       58.89       65.14     20.58 o
 -16   8   1      112.60      108.51     17.11 o
 -14   8   1     1275.19     1331.44     32.50 o
 -12   8   1     1080.38     1067.66     26.64 o
 -10   8   1      257.50      167.73     14.12 o
  -8   8   1     5511.82     5414.44     71.83 o
  -6   8   1     3128.65     2935.77     56.48 o
  -4   8   1      284.61      284.57     20.23 o
  -2   8   1     1675.66     1675.20     48.78 o
   0   8   1     1519.52     1494.57     40.19 o
   2   8   1     4909.18     5272.27     92.72 o
   4   8   1     5108.06     4654.10    121.07 o
   6   8   1     4376.33     4065.40     57.48 o
   8   8   1      565.07      609.18     15.07 o
  10   8   1      890.97      906.69     21.22 o
  12   8   1      138.85      114.07     11.76 o
  14   8   1       33.40       35.56     12.10 o
  16   8   1     1725.85     1760.58     44.30 o
  18   8   1      156.98      162.45     22.13 o
  20   8   1        0.20      -20.65     20.65 o
 -19   9   1       84.54      111.37     30.86 o
 -17   9   1        8.10      -19.46     19.46 o
 -15   9   1     1253.08     1186.60     34.45 o
 -13   9   1     1989.12     2042.72     43.27 o
 -11   9   1       25.84        2.44      8.49 o
  -9   9   1     1613.45     1508.37     37.65 o
  -7   9   1     1278.01     1269.96     27.55 o
  -5   9   1      265.23      263.49     15.28 o
  -3   9   1      719.12      672.51     71.77 o
  -1   9   1    29445.87    28416.67    658.94 o
   1   9   1        1.28      -12.61     12.61 o
   3   9   1     2466.89     2421.42     55.55 o
   5   9   1        8.82       -7.02      7.02 o
   7   9   1     1204.66     1156.89     26.41 o
   9   9   1       46.22       25.03      7.81 o
  11   9   1     2762.54     2707.77     45.10 o
  13   9   1     1162.47     1156.84     29.09 o
  15   9   1       94.52       82.74     16.05 o
  17   9   1      126.29       92.80     28.87 o
  19   9   1       37.76       10.76     20.56 o
 -18  10   1        0.11      -16.97     16.97 o
 -16  10   1       47.73       41.36     23.54 o
 -14  10   1      121.22       86.91     14.81 o
 -12  10   1       44.35       13.21     17.03 o
 -10  10   1      922.90      983.10     25.67 o
  -8  10   1     1716.09     1697.75     38.61 o
  -6  10   1      249.77      220.04     14.38 o
  -4  10   1     2552.20     2847.46    144.61 o
  -2  10   1       63.33       31.93     24.50 o
   0  10   1     2130.14     1889.23     81.08 o
   2  10   1      528.49      642.98     84.18 o
   4  10   1       40.64       28.06     31.84 o
   6  10   1      984.36      857.85     30.68 o
   8  10   1      314.51      320.32     21.04 o
  10  10   1       46.23       68.94     10.14 o
  12  10   1       57.57       37.93     11.27 o
  14  10   1       25.74       31.15     13.48 o
  16  10   1        0.65      -10.80     21.81 o
  18  10   1      165.22      205.31     28.00 o
 -15  11   1        0.08       -9.89     15.51 o
 -13  11   1        0.03       -7.23     12.75 o
 -11  11   1      351.57      377.39     20.62 o
  -9  11   1      176.74      159.66     18.60 o
  -7  11   1      439.77      402.22     22.15 o
  -5  11   1     1191.39     1255.90     47.69 o
  -3  11   1       42.07       11.87     32.92 o
  -1  11   1     1636.64     1738.15     77.83 o
   1  11   1     1350.66     1181.88    104.68 o
   3  11   1     2018.18     2063.42    122.49 o
   5  11   1      303.71      249.10     25.63 o
   7  11   1      166.68       86.66     14.11 o
   9  11   1      383.07      426.02     25.60 o
  11  11   1       15.27       13.37     10.54 o
  13  11   1       27.37       14.83     10.84 o
  15  11   1      623.05      627.17     30.03 o
 -14  12   1       27.62        8.80     18.08 o
 -12  12   1       41.20       36.75     33.21 o
 -10  12   1      934.40      826.97     37.85 o
  -8  12   1        2.44       -9.42     12.53 o
  -6  12   1      544.07      599.37     41.62 o
  -4  12   1      692.94      728.46     77.70 o
  -2  12   1      836.30      839.62     81.48 o
   0  12   1     2013.64     1963.37     87.94 o
   2  12   1     2366.42     2304.63    139.22 o
   4  12   1      239.83      268.72     56.66 o
   6  12   1      253.27      325.16     19.32 o
   8  12   1     1549.68     1418.78     46.07 o
  10  12   1      287.36      271.35     25.29 o
  12  12   1      338.51      327.20     28.02 o
  14  12   1        3.32      -19.32     19.32 o
 -13  13   1      211.45      207.49     26.18 o
 -11  13   1       17.08       30.07     19.04 o
  -9  13   1      436.71      380.89     26.62 o
  -7  13   1       64.66        4.43     14.28 o
  -5  13   1        4.66      -18.08     18.08 o
  -3  13   1        5.89      -12.41     37.77 o
  -1  13   1     3406.79     3198.89    276.81 o
   1  13   1      351.57      304.33     62.59 o
   3  13   1      234.78      187.78     55.04 o
   5  13   1        3.95        4.18     13.31 o
   7  13   1       11.97        0.45     13.72 o
   9  13   1        0.50        1.74     15.13 o
  11  13   1      342.26      377.01     28.81 o
 -10  14   1       79.31      151.47     21.74 o
  -8  14   1        0.46        1.05     13.91 o
  -6  14   1       18.09       20.36     12.12 o
  -4  14   1        4.41      -13.73     32.11 o
  -2  14   1      197.32      225.01     59.90 o
   0  14   1        5.17        4.55     27.12 o
   2  14   1      414.35      327.54     64.21 o
   4  14   1        0.37      -19.43     38.31 o
   6  14   1        0.26      -10.82     10.82 o
   8  14   1       71.36      100.74     17.24 o
  10  14   1      161.34      184.30     22.86 o
  -5  15   1        3.52       23.99     17.76 o
  -3  15   1        0.86       -3.24     42.63 o
  -1  15   1      408.15      454.88     75.54 o
   1  15   1        0.90       40.47     49.64 o
   3  15   1      159.01      139.22     55.58 o
   5  15   1      255.27      219.42     25.64 o
 -22   0   2      203.92      140.94     38.10 o
 -20   0   2      756.63      781.19     58.68 o
 -18   0   2      597.58      538.29     79.32 o
 -16   0   2     1210.38     1293.08     95.24 o
 -14   0   2    14757.33    15318.48    293.36 o
 -12   0   2     1249.96     1174.49     35.25 o
 -10   0   2     2800.46     3381.15     76.59 o
  -8   0   2        7.89        6.20      7.46 o
  -6   0   2     5920.63     5732.85    110.79 o
  -4   0   2     7031.40     7134.14    132.51 o
  -2   0   2   142928.08   136717.00   2396.79 o
   2   0   2     2107.40     1913.11     39.96 o
   4   0   2     2151.32     2154.96     32.78 o
   6   0   2    15132.68    15216.38    194.51 o
   8   0   2    27634.61    29279.51    453.11 o
  10   0   2    40935.76    43665.71    672.24 o
  12   0   2     1735.26     1606.62     42.03 o
  14   0   2      449.03      443.75     28.44 o
  16   0   2      731.17      620.37     45.59 o
  18   0   2       17.10       63.94     28.62 o
  20   0   2     1466.51     1670.29    103.87 o
  22   0   2      724.27      832.91     65.23 o
 -23   1   2      490.97      524.38     40.06 o
 -21   1   2      478.31      495.52     36.14 o
 -19   1   2        2.10      -16.81     16.81 o
 -17   1   2      218.20      207.67     23.15 o
 -15   1   2     1980.78     1872.17     46.60 o
 -13   1   2      129.95      104.58     15.12 o
 -11   1   2     1705.76     1508.30     35.46 o
  -9   1   2     2004.00     1617.77     37.01 o
  -7   1   2     1464.11     1309.49     24.23 o
  -5   1   2     5419.90     5361.90     62.78 o
  -3   1   2     5286.11     5142.20     58.66 o
  -1   1   2       97.31      105.88      2.88 o
   1   1   2     9720.67     9671.17     84.05 o
   3   1   2     1253.72     1165.58     13.19 o
   5   1   2     7102.45     7283.95     67.98 o
   7   1   2     9163.11     9160.17    105.38 o
   9   1   2     2939.51     3230.99     51.42 o
  11   1   2      174.05      127.86      9.80 o
  13   1   2      895.14      892.77     23.76 o
  15   1   2     6881.31     6627.42    112.78 o
  17   1   2      830.08      760.24     39.86 o
  19   1   2     2234.97     1964.37     60.97 o
  21   1   2      477.90      507.69     44.24 o
  23   1   2      155.21      142.14     28.62 o
 -22   2   2       95.87       22.55     22.71 o
 -20   2   2      404.71      448.80     33.52 o
 -18   2   2      644.00      611.47     34.69 o
 -16   2   2     1756.39     1830.59     55.69 o
 -14   2   2     1391.15     1437.31     39.23 o
 -12   2   2     4404.25     4433.75     77.15 o
 -10   2   2      168.70      151.90     11.66 o
  -8   2   2     2614.46     2775.50     44.37 o
  -6   2   2     5001.73     5060.65     70.34 o
  -4   2   2      956.80      992.38     17.65 o
  -2   2   2     1735.83     1837.54     20.64 o
   0   2   2     2596.39     2964.10     31.26 o
   2   2   2      102.32      114.49      4.93 o
   4   2   2     1237.47     1310.96     16.04 o
   6   2   2     2009.22     2227.02     27.37 o
   8   2   2      299.41      273.22     10.59 o
  10   2   2     3955.80     4097.54     63.54 o
  12   2   2      748.09      793.44     25.64 o
  14   2   2     1050.26     1093.87     34.37 o
  16   2   2      619.59      630.97     31.67 o
  18   2   2      105.10      142.73     23.51 o
  20   2   2     1040.01     1187.43     49.71 o
  22   2   2      424.63      426.02     36.49 o
 -23   3   2       15.86       -5.46     20.83 o
 -21   3   2      125.05       79.42     23.59 o
 -19   3   2     2458.28     2572.67     71.58 o
 -17   3   2        8.35      -16.84     16.84 o
 -15   3   2      868.86      957.03     29.83 o
 -13   3   2       17.10       15.35     10.29 o
 -11   3   2      529.44      576.41     21.28 o
  -9   3   2        0.49        9.44      6.97 o
  -7   3   2     6309.82     6402.51     87.82 o
  -5   3   2     2051.88     2276.17     31.69 o
  -3   3   2    15348.75    15770.81    172.64 o
  -1   3   2    19309.98    20331.11    222.38 o
   1   3   2     5824.86     5931.50     63.40 o
   3   3   2      657.66      594.57      9.17 o
   5   3   2    16604.36    16607.50    163.41 o
   7   3   2     1804.25     1958.75     43.13 o
   9   3   2     5880.26     6188.94     81.60 o
  11   3   2     1552.10     1474.53     31.62 o
  13   3   2      245.93      251.15     15.53 o
  15   3   2      370.43      304.15     21.22 o
  17   3   2       19.57       31.13     16.99 o
  19   3   2      150.16      209.02     25.41 o
  21   3   2      172.44      164.48     28.16 o
  23   3   2      369.10      349.83     38.37 o
 -22   4   2       12.43      -19.60     19.60 o
 -20   4   2      245.99      300.14     30.61 o
 -18   4   2      145.16      125.16     21.71 o
 -16   4   2      572.72      572.21     30.89 o
 -14   4   2     4990.45     4962.78     80.56 o
 -12   4   2      203.89      205.44     15.34 o
 -10   4   2      322.12      338.85     15.23 o
  -8   4   2     1017.74      948.04     20.29 o
  -6   4   2      794.71      655.42     14.42 o
  -4   4   2     6096.43     6649.44     75.85 o
  -2   4   2     4974.82     5073.08     68.25 o
   0   4   2     4551.26     5101.50     75.32 o
   2   4   2       20.23       35.71      2.73 o
   4   4   2      384.72      267.36      8.15 o
   6   4   2     1349.46     1621.85     24.45 o
   8   4   2    12360.84    13484.51    153.32 o
  10   4   2     9101.83     9139.81    117.32 o
  12   4   2     1028.43      899.66     23.50 o
  14   4   2       83.50       92.61     13.06 o
  16   4   2      826.05      760.64     30.72 o
  18   4   2        5.49       54.83     19.01 o
  20   4   2      630.37      692.91     47.74 o
  22   4   2       60.74       46.25     23.93 o
 -21   5   2       39.52       33.22     19.92 o
 -19   5   2       46.52       25.44     16.59 o
 -17   5   2       85.46       66.43     17.27 o
 -15   5   2      338.18      306.20     18.10 o
 -13   5   2      935.43      924.92     27.51 o
 -11   5   2      482.05      422.04     15.63 o
  -9   5   2      499.49      340.18     12.69 o
  -7   5   2       44.17       61.20      6.28 o
  -5   5   2      846.90     1132.20     19.27 o
  -3   5   2    14287.34    14904.66    207.28 o
  -1   5   2     5301.25     5238.68     78.87 o
   1   5   2       52.90       73.76      3.52 o
   3   5   2     1067.35      992.32     16.14 o
   5   5   2     7601.27     7394.01     85.18 o
   7   5   2    10851.83    10987.52    125.74 o
   9   5   2     4026.22     4565.40     59.67 o
  11   5   2        0.11       -2.00      7.45 o
  13   5   2      861.42      799.00     23.73 o
  15   5   2     4732.58     4689.14     73.63 o
  17   5   2     1120.21     1139.68     39.51 o
  19   5   2      777.63      629.68     32.54 o
  21   5   2      234.06      282.37     27.43 o
 -20   6   2        0.79      -16.43     16.75 o
 -18   6   2      115.14      136.07     20.78 o
 -16   6   2        1.08      -12.28     12.28 o
 -14   6   2      141.17      168.57     16.35 o
 -12   6   2     2495.96     2536.99     47.55 o
 -10   6   2       46.90       38.62      7.97 o
  -8   6   2     4229.50     3973.97     55.48 o
  -6   6   2      500.66      474.69     16.19 o
  -4   6   2        2.04       -1.11      4.15 o
  -2   6   2        3.36       -6.65      9.41 o
   0   6   2    32742.73    35666.75    551.93 o
   2   6   2     1715.39     1684.20     26.91 o
   4   6   2    14459.42    15579.22    217.61 o
   6   6   2     2803.27     2847.05     37.78 o
   8   6   2     1507.16     1652.47     32.27 o
  10   6   2     3719.50     3825.95     67.56 o
  12   6   2     1133.12     1064.57     26.39 o
  14   6   2     2513.56     2526.99     47.06 o
  16   6   2       18.75       10.20     13.84 o
  18   6   2      706.21      690.34     32.96 o
  20   6   2      205.95      237.28     34.03 o
 -21   7   2       73.69       34.23     19.71 o
 -19   7   2      494.12      482.61     30.06 o
 -17   7   2      285.77      247.04     23.06 o
 -15   7   2      654.79      640.75     24.07 o
 -13   7   2      118.43       95.25     13.22 o
 -11   7   2      387.79      425.12     16.39 o
  -9   7   2       41.07       30.91      7.49 o
  -7   7   2     2445.04     2450.12     36.66 o
  -5   7   2     3749.34     3755.62     67.24 o
  -3   7   2     3672.97     3594.18    131.23 o
  -1   7   2     2974.75     2984.59     56.96 o
   1   7   2     1470.09     1455.77     58.90 o
   3   7   2      213.69      224.79     10.37 o
   5   7   2      133.10      121.51      6.62 o
   7   7   2      696.84      551.47     14.00 o
   9   7   2     1664.95     1680.81     33.17 o
  11   7   2      823.21      813.06     20.71 o
  13   7   2      771.20      742.20     23.58 o
  15   7   2       10.72       16.95     12.01 o
  17   7   2      133.74      159.50     20.35 o
  19   7   2      204.01      220.81     24.76 o
  21   7   2       30.21       37.23     20.15 o
 -20   8   2        6.00      -12.11     33.27 o
 -18   8   2      499.66      481.88     34.98 o
 -16   8   2      271.57      253.00     20.41 o
 -14   8   2      769.41      828.29     35.53 o
 -12   8   2     1837.03     1786.62     38.25 o
 -10   8   2     1030.15      996.82     25.94 o
  -8   8   2     2200.60     2149.42     39.66 o
  -6   8   2      561.24      526.73     22.49 o
  -4   8   2        2.48        9.70     13.49 o
  -2   8   2        5.06       13.77     17.54 o
   0   8   2     1224.07     1055.01     34.03 o
   2   8   2      360.15      392.17     13.04 o
   4   8   2     4087.51     3988.09     84.19 o
   6   8   2      884.23      907.99     14.86 o
   8   8   2      158.44      180.74     10.78 o
  10   8   2       91.24       72.49      9.92 o
  12   8   2      349.34      325.52     15.67 o
  14   8   2     1221.31     1246.12     31.87 o
  16   8   2     1348.76     1479.11     40.21 o
  18   8   2       34.14       32.45     17.99 o
  20   8   2        0.07        4.31     22.37 o
 -19   9   2      210.20      202.59     29.59 o
 -17   9   2      162.17      172.05     33.68 o
 -15   9   2        3.55       -4.77     12.51 o
 -13   9   2      831.15      795.78     26.51 o
 -11   9   2       10.87       17.78      9.43 o
  -9   9   2     3582.82     3469.68     49.97 o
  -7   9   2       61.39       49.67      7.11 o
  -5   9   2     1852.28     1698.26     43.34 o
  -3   9   2      702.54      729.77     28.96 o
  -1   9   2       56.72      102.14     27.26 o
   1   9   2     7973.43     7869.49    160.76 o
   3   9   2     7950.44     7706.42    149.12 o
   5   9   2       32.43       -7.08     23.29 o
   7   9   2     1401.07     1364.02     23.99 o
   9   9   2     1738.08     1693.61     32.11 o
  11   9   2      295.15      296.09     14.61 o
  13   9   2      501.67      497.03     19.72 o
  15   9   2      302.33      341.59     22.19 o
  17   9   2      256.60      241.57     28.63 o
  19   9   2        1.91      -17.38     20.42 o
 -18  10   2       10.14      -17.74     17.74 o
 -16  10   2      368.93      280.07     33.26 o
 -14  10   2        0.88      -11.12     11.12 o
 -12  10   2      607.26      652.90     24.17 o
 -10  10   2       51.79       26.56     12.01 o
  -8  10   2     1215.30     1135.19     30.45 o
  -6  10   2     1226.42     1142.26     33.36 o
  -4  10   2        0.72        7.55     25.36 o
  -2  10   2     2135.17     1843.81     78.91 o
   0  10   2     1915.14     1975.09     81.52 o
   2  10   2      107.16       92.78     17.00 o
   4  10   2      116.32      222.31     49.10 o
   6  10   2     5452.05     4925.91    103.90 o
   8  10   2      542.44      524.09     27.00 o
  10  10   2       49.10       39.35      9.16 o
  12  10   2      378.22      381.27     18.97 o
  14  10   2       81.24       96.66     15.32 o
  16  10   2       20.76       -7.45     18.69 o
  18  10   2      513.03      538.90     59.69 o
 -15  11   2       72.20       69.18     17.95 o
 -13  11   2       24.38       19.06     13.42 o
 -11  11   2       92.91       68.89     13.98 o
  -9  11   2       18.09       22.02     13.50 o
  -7  11   2      181.73      204.93     16.76 o
  -5  11   2      136.20      141.72     18.52 o
  -3  11   2      103.19      160.26     45.33 o
  -1  11   2       26.12       22.51     21.88 o
   1  11   2      245.32      280.29     36.32 o
   3  11   2      370.97      426.82     62.05 o
   5  11   2        3.11      -11.06     11.06 o
   7  11   2        0.04      -11.23     11.23 o
   9  11   2       74.46       96.99     16.55 o
  11  11   2        0.63        4.13     19.63 o
  13  11   2       63.25       42.34     12.31 o
  15  11   2      211.50      160.54     20.09 o
 -14  12   2       10.41      -17.55     17.55 o
 -12  12   2      211.62      224.38     25.54 o
 -10  12   2       10.16       -5.99     19.95 o
  -8  12   2      657.09      655.38     30.68 o
  -6  12   2      116.56      121.18     13.76 o
  -4  12   2       79.34       45.33     36.69 o
  -2  12   2       76.99      142.99     47.48 o
   0  12   2      562.40      544.09     48.26 o
   2  12   2      111.03      135.44     45.87 o
   4  12   2      905.36      931.35     88.49 o
   6  12   2      286.04      269.45     17.27 o
   8  12   2      303.31      250.40     20.62 o
  10  12   2      353.18      343.08     26.61 o
  12  12   2      124.05      115.85     21.74 o
  14  12   2      349.45      337.85     30.82 o
 -11  13   2       25.46       47.65     18.11 o
  -9  13   2     1463.26     1580.58     52.57 o
  -7  13   2      124.45       82.65     30.12 o
  -5  13   2      732.39      688.89     52.07 o
  -3  13   2       51.65       46.41     43.71 o
  -1  13   2       77.98      142.89     35.17 o
   1  13   2     1748.69     1565.92    117.09 o
   3  13   2     2174.36     1929.60    131.12 o
   5  13   2        1.35       12.37     12.30 o
   7  13   2      448.48      565.95     54.33 o
   9  13   2      284.56      240.57     22.85 o
  11  13   2       21.01       -1.81     16.79 o
 -10  14   2       60.69       55.32     30.97 o
  -8  14   2       70.42       51.83     25.57 o
  -6  14   2      360.11      414.37     45.54 o
  -4  14   2       13.73       13.13     15.18 o
  -2  14   2      412.60      449.49     72.31 o
   0  14   2      113.05      118.71     53.42 o
   2  14   2       33.00       64.21     48.02 o
   4  14   2       35.10       64.21     51.26 o
   6  14   2     1056.47     1105.84     38.04 o
   8  14   2       64.53       48.93     16.09 o
  10  14   2      106.81      151.25     39.34 o
  -5  15   2       49.17       28.48     23.20 o
  -3  15   2      123.75      111.16     51.80 o
   1  15   2     1324.66     1313.92    119.79 o
   3  15   2      933.26      890.88    102.52 o
   5  15   2      104.04       94.28     14.69 o
 -23   1   3        2.93       17.97     23.11 o
 -21   1   3      144.71      143.44     26.70 o
 -19   1   3       55.13       -9.84     19.51 o
 -17   1   3        1.55        9.50     16.75 o
 -15   1   3      467.29      414.41     26.95 o
 -13   1   3     4310.00     4285.05     76.95 o
 -11   1   3     4411.40     4191.60     80.62 o
  -9   1   3    21542.77    21644.93    306.92 o
  -7   1   3     2354.41     2359.27     35.14 o
  -5   1   3     6339.62     6221.62     72.25 o
  -3   1   3     4400.48     4619.85     53.41 o
  -1   1   3      509.09      546.26      6.52 o
   1   1   3      707.60      683.11      8.08 o
   3   1   3    11274.32    11613.33    104.30 o
   5   1   3    81863.67    85140.67    811.52 o
   7   1   3    14640.28    16394.02    171.89 o
   9   1   3      729.11      842.15     23.43 o
  11   1   3       29.90       25.23      7.53 o
  13   1   3      356.61      383.00     16.16 o
  15   1   3     7532.79     7627.36    126.39 o
  17   1   3     1047.41     1022.01     41.46 o
  19   1   3        0.51      -18.63     23.84 o
  21   1   3      937.98      999.92     47.32 o
  23   1   3       62.15       53.55     24.34 o
 -22   2   3       25.79      -17.42     20.87 o
 -20   2   3       44.90       28.03     20.62 o
 -18   2   3       63.75       -6.30     16.61 o
 -16   2   3     2370.43     2200.33     75.70 o
 -14   2   3      603.29      467.54     40.28 o
 -12   2   3       21.34       -5.24      9.01 o
 -10   2   3     2122.77     2056.76     41.56 o
  -8   2   3     4302.22     4989.21     79.09 o
  -6   2   3     1689.01     1553.73     33.65 o
  -4   2   3    25641.34    25089.94    313.57 o
  -2   2   3      850.36      894.20     12.35 o
   0   2   3        4.27       -2.40      2.40 o
   2   2   3    12386.55    12170.22    119.24 o
   4   2   3    20734.65    23215.07    205.80 o
   6   2   3     4421.35     4317.13     50.10 o
   8   2   3     1686.28     1483.59     26.52 o
  10   2   3    12544.91    12076.60    161.84 o
  12   2   3       62.33       47.05      8.57 o
  14   2   3     4678.03     4744.33    135.60 o
  16   2   3      189.06      144.31     20.09 o
  18   2   3     3791.82     3686.33     87.88 o
  20   2   3     1012.14      969.54     45.19 o
  22   2   3     1480.55     1625.43     61.33 o
 -23   3   3       99.42       55.37     23.74 o
 -21   3   3      127.90      120.63     25.38 o
 -19   3   3      539.42      506.78     39.72 o
 -17   3   3       27.19      -12.11     16.75 o
 -15   3   3      456.29      496.95     22.63 o
 -13   3   3     2230.14     2196.27     48.17 o
 -11   3   3     2838.94     2813.52     53.77 o
  -9   3   3     3884.56     4014.80     68.40 o
  -7   3   3     2381.78     2522.78     44.19 o
  -5   3   3      245.71      224.73      8.04 o
  -3   3   3     3984.14     3801.80     45.10 o
  -1   3   3     3258.05     3024.81     36.81 o
   1   3   3    25570.41    25777.58    263.01 o
   3   3   3    11220.15    11533.02    108.62 o
   5   3   3     7769.60     8538.75     87.19 o
   7   3   3     2577.66     2992.73     40.60 o
   9   3   3    13099.96    13997.64    184.16 o
  11   3   3     2859.84     2963.21     50.90 o
  13   3   3     3852.19     3974.99     67.41 o
  15   3   3     2531.72     2697.39     58.86 o
  17   3   3      269.63      254.12     24.57 o
  19   3   3        1.91        0.69     17.96 o
  21   3   3     1166.77     1449.44     56.04 o
  23   3   3        7.19      -22.04     22.04 o
 -22   4   3       25.60       13.71     21.99 o
 -20   4   3        2.18      -17.65     17.65 o
 -18   4   3      210.98      233.70     25.41 o
 -16   4   3      978.38     1002.56     40.30 o
 -14   4   3     1913.18     1774.64     44.63 o
 -12   4   3      262.97      232.40     15.76 o
 -10   4   3      561.42      521.46     18.02 o
  -8   4   3     3582.99     4251.28     74.41 o
  -6   4   3      229.54      235.28      8.78 o
  -4   4   3      268.62      159.49      5.60 o
  -2   4   3     5335.76     4902.95     57.06 o
   0   4   3    16275.84    16160.23    177.05 o
   2   4   3       12.63       12.11      5.99 o
   4   4   3      155.73      294.80      7.29 o
   6   4   3     4540.56     4510.88     55.91 o
   8   4   3        3.88       -4.61      5.10 o
  10   4   3     2075.13     2215.15     37.99 o
  12   4   3     1729.33     1618.19     33.87 o
  14   4   3     1229.83     1231.67     30.37 o
  16   4   3      239.07      245.86     20.88 o
  18   4   3      604.77      516.21     32.12 o
  20   4   3       14.29       43.87     19.91 o
  22   4   3       27.59       42.81     20.54 o
 -21   5   3      337.82      379.46     34.65 o
 -19   5   3      355.81      349.36     26.63 o
 -17   5   3      855.14      859.63     33.89 o
 -15   5   3        5.53      -17.13     17.13 o
 -13   5   3      203.04      140.79     13.67 o
 -11   5   3      852.96      860.88     22.39 o
  -9   5   3    10826.28    11017.02    137.24 o
  -7   5   3    11875.64    10979.10    134.08 o
  -5   5   3     1728.60     1891.37     26.76 o
  -3   5   3    15361.61    16387.59    221.20 o
  -1   5   3       71.90       55.87      5.09 o
   1   5   3    17859.08    18533.51    217.29 o
   3   5   3     5762.80     5696.17     65.86 o
   5   5   3    12050.31    11193.61    126.01 o
   7   5   3       89.36       85.22      6.82 o
   9   5   3      842.47      742.38     17.86 o
  11   5   3      606.08      570.95     18.44 o
  13   5   3     1266.56     1196.17     29.10 o
  15   5   3      243.44      187.59     17.25 o
  17   5   3      279.68      322.46     41.21 o
  19   5   3      521.53      541.46     30.64 o
  21   5   3       43.33       31.88     19.96 o
 -20   6   3       95.09      136.28     22.73 o
 -18   6   3      475.75      452.98     28.54 o
 -16   6   3       23.54       -5.36     12.98 o
 -14   6   3     1585.62     1669.42     39.48 o
 -12   6   3      302.08      283.53     17.25 o
 -10   6   3      140.82      118.58      9.68 o
  -8   6   3     2956.85     3122.59     45.92 o
  -6   6   3        1.66       -4.10      4.10 o
  -4   6   3      136.62      282.51     12.43 o
  -2   6   3      855.30      833.84     37.70 o
   0   6   3    21679.18    22187.19    242.64 o
   2   6   3     2385.90     2194.64     32.96 o
   4   6   3      377.35      361.24      9.52 o
   6   6   3       50.77       44.53      7.37 o
   8   6   3      133.83      101.16      8.41 o
  10   6   3     2920.48     2749.16     41.78 o
  12   6   3     2081.11     2022.38     38.16 o
  14   6   3      643.24      617.34     22.55 o
  16   6   3      100.01       90.31     15.40 o
  18   6   3      234.76      204.96     22.82 o
  20   6   3      635.08      646.85     35.01 o
 -21   7   3        2.12      -10.14     18.56 o
 -19   7   3       25.57        1.98     17.82 o
 -17   7   3      213.67      192.98     23.99 o
 -15   7   3     1989.86     1849.91     43.12 o
 -13   7   3      333.32      330.94     18.27 o
 -11   7   3       31.82       -7.59      7.59 o
  -9   7   3      129.04      118.16      9.19 o
  -7   7   3     1367.42     1492.28     25.77 o
  -5   7   3        9.00        5.78      5.86 o
  -3   7   3      260.41      260.75     10.86 o
  -1   7   3      321.37      373.55     22.73 o
   1   7   3      435.34      486.90     16.44 o
   3   7   3      734.91      865.54     16.42 o
   5   7   3     3604.53     3654.24     59.37 o
   7   7   3     2772.08     2803.75     39.01 o
   9   7   3     2539.52     2685.47     40.06 o
  11   7   3      210.33      234.74     12.54 o
  13   7   3      836.74      874.88     25.87 o
  15   7   3      591.60      613.60     23.19 o
  17   7   3       71.47       49.77     16.74 o
  19   7   3      398.70      404.77     28.67 o
  21   7   3      184.84      207.76     25.97 o
 -20   8   3       20.85       41.23     20.85 o
 -18   8   3      370.59      363.43     29.46 o
 -16   8   3       20.85        3.95     13.79 o
 -14   8   3       83.40       78.29     14.08 o
 -12   8   3      419.10      417.97     21.64 o
 -10   8   3       31.51       31.20      8.99 o
  -8   8   3      842.40      792.06     18.88 o
  -6   8   3      775.15      735.83     17.61 o
  -4   8   3       15.21       12.15      7.86 o
  -2   8   3     3740.24     3530.73    108.87 o
   0   8   3     5465.58     5517.93    117.01 o
   2   8   3      465.23      468.03     34.40 o
   4   8   3      770.36      752.60     29.36 o
   6   8   3     1598.72     1627.20     26.37 o
   8   8   3       11.48        2.70      5.97 o
  10   8   3     1404.65     1401.06     28.74 o
  12   8   3     1409.01     1341.53     30.38 o
  14   8   3      753.17      727.45     24.84 o
  16   8   3      255.56      275.00     20.76 o
  18   8   3     1450.17     1354.21     45.50 o
  20   8   3      241.40      240.40     33.05 o
 -19   9   3      361.97      442.62     36.58 o
 -17   9   3       27.67        9.12     24.92 o
 -15   9   3      655.83      700.27     26.73 o
 -13   9   3       19.67       22.92     13.19 o
 -11   9   3      465.50      443.74     18.02 o
  -9   9   3     2519.99     2337.83     43.54 o
  -7   9   3     3275.38     3401.59     90.60 o
  -5   9   3       17.36       10.79      6.30 o
  -3   9   3     4826.20     4820.78    121.59 o
  -1   9   3      614.40      550.07     68.26 o
   1   9   3      710.52      720.24     60.26 o
   3   9   3     2315.67     2257.46     53.64 o
   5   9   3    10497.92     9869.21    162.49 o
   7   9   3        1.36       -5.90      5.90 o
   9   9   3     3146.75     2944.28     45.69 o
  11   9   3      351.04      354.69     15.55 o
  13   9   3      773.01      759.98     24.07 o
  15   9   3       11.06       30.23     16.71 o
  17   9   3        0.19       10.98     19.81 o
  19   9   3      294.33      300.16     35.65 o
 -18  10   3       21.67        2.09     24.94 o
 -16  10   3        0.62      -14.41     14.41 o
 -14  10   3       16.52       22.68     12.12 o
 -12  10   3       27.99        2.48     11.85 o
 -10  10   3        0.17       -0.45     10.81 o
  -8  10   3       46.25       17.71     10.07 o
  -6  10   3       10.65        0.03      8.45 o
  -4  10   3        9.97        1.08     26.44 o
  -2  10   3       31.61       40.49     22.64 o
   0  10   3      342.83      380.96     57.74 o
   2  10   3     1085.59     1140.50     50.45 o
   4  10   3     1700.67     1607.04     83.91 o
   6  10   3     1168.41     1012.68     42.64 o
   8  10   3     1743.44     1807.59     41.02 o
  10  10   3       26.99       22.40      8.59 o
  12  10   3      190.31      201.16     15.49 o
  14  10   3       50.00       26.74     13.39 o
  16  10   3        0.07      -10.99     15.26 o
 -15  11   3      223.18      203.95     27.26 o
 -13  11   3       28.43       29.66     13.92 o
 -11  11   3      425.02      430.77     22.31 o
  -9  11   3        1.00        2.26      9.23 o
  -7  11   3       11.19       10.59     10.92 o
  -5  11   3       46.15       62.19     16.41 o
  -3  11   3      399.05      284.91     50.72 o
  -1  11   3       16.07      -18.99     33.99 o
   1  11   3      968.30     1069.79    104.41 o
   3  11   3      580.63      587.08     67.45 o
   5  11   3     1178.90     1281.55     99.83 o
   7  11   3     1129.82     1152.78     63.16 o
   9  11   3        2.10        6.09     13.44 o
  11  11   3       55.12       45.84     14.25 o
  13  11   3        0.23       -7.32     10.44 o
  15  11   3       93.13       95.13     17.78 o
 -14  12   3      102.50      129.37     23.80 o
 -12  12   3        0.39        5.61     16.20 o
 -10  12   3      194.30      197.40     22.79 o
  -8  12   3      733.94      681.64     32.02 o
  -6  12   3       13.86       14.09     17.24 o
  -4  12   3      603.89      561.72     69.61 o
  -2  12   3      304.59      273.04     51.80 o
   0  12   3       93.98       72.35     32.65 o
   2  12   3      369.18      285.99     56.12 o
   4  12   3      464.93      351.28     60.97 o
   6  12   3      117.04      125.68     16.93 o
   8  12   3      133.64      154.52     18.32 o
  10  12   3      757.54      827.61     39.78 o
  12  12   3        4.05      -10.24     16.74 o
  14  12   3        6.01        5.57     19.56 o
 -11  13   3        0.03        3.40     16.61 o
  -9  13   3      522.29      524.47     41.33 o
  -7  13   3      217.24      203.42     18.57 o
  -5  13   3       32.80       30.18     18.64 o
  -3  13   3       39.94      113.32     44.25 o
  -1  13   3      316.78      341.04     43.86 o
   1  13   3       69.50       78.78     48.02 o
   3  13   3      370.75      519.09     75.54 o
   5  13   3       53.12      129.50     51.26 o
   7  13   3       42.85       13.67     13.55 o
   9  13   3      183.03      169.93     20.81 o
  11  13   3        5.74       21.94     18.28 o
 -10  14   3       57.53       15.12     18.83 o
  -8  14   3       13.72       26.86     15.90 o
  -6  14   3       90.92       91.77     14.16 o
  -4  14   3       43.27       32.73     29.68 o
  -2  14   3       71.11       23.20     39.93 o
   0  14   3      146.96       89.03     48.02 o
   2  14   3        0.01      -21.04     44.25 o
   4  14   3       18.09       65.29     47.48 o
   6  14   3       39.54       35.95     13.43 o
   8  14   3        6.34       -0.86     13.52 o
  -5  15   3        5.20       -0.41     18.48 o
  -3  15   3       16.97        9.17     39.39 o
   1  15   3        4.98      -39.39     39.39 o
   3  15   3      520.76      832.06    102.52 o
   5  15   3        3.37       12.44     11.84 o
 -22   0   4      759.39      762.29     78.51 o
 -20   0   4     1132.59     1173.59     68.47 o
 -18   0   4        0.00      -19.14     22.26 o
 -16   0   4      179.09      166.09     30.35 o
 -14   0   4     6141.17     6418.07    197.03 o
 -12   0   4      148.35      176.82     18.46 o
 -10   0   4    26627.19    28350.55    511.95 o
  -8   0   4    25125.75    25741.48    463.25 o
  -6   0   4        0.32        3.03      9.21 o
  -4   0   4    13078.90    13215.54    238.74 o
  -2   0   4    42950.77    42197.92    638.58 o
   0   0   4    51499.19    52536.84    569.39 o
   2   0   4    22828.29    23053.56    288.12 o
   4   0   4   572202.56   513719.16   6321.53 o
   6   0   4    20057.93    20876.95    264.52 o
   8   0   4    39049.12    40541.27    622.80 o
  10   0   4     3864.02     4062.07     77.55 o
  12   0   4     1197.82     1279.50     44.03 o
  14   0   4      650.64      667.85     77.88 o
  16   0   4     7825.17     7742.37    291.38 o
  18   0   4     2117.71     2469.03     95.96 o
  20   0   4        3.61       14.68     27.64 o
  22   0   4      273.40      363.60     47.49 o
 -23   1   4        3.32        0.58     22.83 o
 -21   1   4      341.63      379.58     33.65 o
 -19   1   4        3.35      -15.45     17.21 o
 -17   1   4        0.27      -14.71     14.71 o
 -15   1   4    14664.66    14052.56    275.89 o
 -13   1   4      205.73      203.54     18.13 o
 -11   1   4        0.07      -10.10     10.10 o
  -9   1   4     1048.96     1015.06     49.50 o
  -7   1   4     9721.25    10954.67    133.67 o
  -5   1   4    11839.32    12715.88    141.82 o
  -3   1   4    52362.68    51832.25    555.95 o
  -1   1   4    24362.25    24540.17    195.19 o
   1   1   4   153088.47   147278.91   1242.65 o
   3   1   4     9474.25     9680.65     88.44 o
   5   1   4    75339.03    77428.58    743.04 o
   7   1   4     2313.16     2562.31     35.97 o
   9   1   4     1861.36     1863.34     36.85 o
  11   1   4     4444.85     4253.08     62.25 o
  13   1   4       51.39       67.15     10.24 o
  15   1   4        5.06      -13.71     14.89 o
  17   1   4     3189.18     3205.93     78.29 o
  19   1   4      252.92      294.32     28.17 o
  21   1   4       15.48       30.11     21.96 o
  23   1   4      281.18      344.34     35.46 o
 -22   2   4       45.95       25.36     22.47 o
 -20   2   4       92.43       72.44     22.00 o
 -18   2   4      228.22      200.71     24.93 o
 -16   2   4      784.21      718.33     34.98 o
 -14   2   4        3.81      -11.49     11.49 o
 -12   2   4     1007.82      968.77     28.69 o
 -10   2   4      949.28     1249.54     33.87 o
  -8   2   4     1469.11     1678.89     34.57 o
  -6   2   4     8389.07     8460.03    151.05 o
  -4   2   4     2890.25     2735.62     40.59 o
  -2   2   4     1201.32     1380.14     17.94 o
   0   2   4     1768.80     1551.70     15.88 o
   2   2   4    12225.73    12104.21    119.11 o
   4   2   4     2767.31     2817.41     29.52 o
   6   2   4     1394.03     1583.28     22.96 o
   8   2   4     3194.39     3420.16     49.29 o
  10   2   4      164.84      160.62     11.22 o
  12   2   4      901.75      972.41     29.06 o
  14   2   4     3323.69     3133.67     57.84 o
  16   2   4        2.17      -13.49     13.49 o
  18   2   4      448.51      478.45     32.18 o
  20   2   4      162.95      202.86     27.64 o
  22   2   4      100.99      114.44     27.57 o
 -23   3   4      103.51       79.55     25.18 o
 -21   3   4       42.09       47.99     22.58 o
 -19   3   4       10.89      -17.22     17.22 o
 -17   3   4      829.22      700.17     44.00 o
 -15   3   4    10363.12    10157.55    212.16 o
 -13   3   4     3167.84     3210.37     69.90 o
 -11   3   4     1235.55     1055.94     28.77 o
  -9   3   4     7539.66     7933.24    120.61 o
  -7   3   4     7584.93     7723.58    139.46 o
  -5   3   4    37238.48    36363.89    455.02 o
  -3   3   4    20951.82    21284.39    231.73 o
  -1   3   4    19640.07    20199.08    188.58 o
   1   3   4     2585.43     2813.72     29.15 o
   3   3   4      698.56      702.31     10.75 o
   5   3   4      658.81      559.29     12.22 o
   7   3   4     9864.38     9245.27    107.74 o
   9   3   4    13565.89    13409.25    165.17 o
  11   3   4      345.94      242.40     13.56 o
  13   3   4     1462.55     1509.26     35.39 o
  15   3   4     1392.52     1309.46     39.45 o
  17   3   4       16.80       11.37     17.13 o
  19   3   4      230.20      257.90     27.49 o
  21   3   4      754.04      835.07     80.07 o
 -22   4   4      133.93      139.67     27.57 o
 -20   4   4      441.22      431.58     33.31 o
 -18   4   4       40.18       25.20     17.61 o
 -16   4   4      244.39      262.46     28.81 o
 -14   4   4     5317.30     5268.88     92.54 o
 -12   4   4     2387.15     2411.92     50.09 o
 -10   4   4     7798.09     7661.64    100.54 o
  -8   4   4     4365.09     4239.23     60.21 o
  -6   4   4     2819.28     3152.34     47.64 o
  -4   4   4     5488.43     5741.34     71.87 o
  -2   4   4     7062.66     7690.33     94.09 o
   0   4   4     5835.73     5627.44     65.19 o
   2   4   4     3348.74     3107.02     38.27 o
   4   4   4    13216.22    12589.79    132.29 o
   6   4   4    17810.83    18081.31    200.64 o
   8   4   4        1.74       14.29      6.02 o
  10   4   4       64.79       73.35      8.79 o
  12   4   4      378.82      363.41     15.69 o
  14   4   4      140.37      153.96     13.98 o
  16   4   4     3291.19     3169.42     68.34 o
  18   4   4      348.77      414.66     26.87 o
  20   4   4       86.52       70.78     19.16 o
  22   4   4      168.44      219.47     26.98 o
 -21   5   4      137.96      143.48     36.48 o
 -19   5   4       71.74       51.95     17.90 o
 -17   5   4      856.83      745.00     32.43 o
 -15   5   4     8004.79     8110.62    122.35 o
 -13   5   4      247.31      212.72     15.35 o
 -11   5   4      386.05      360.66     16.42 o
  -9   5   4     4724.49     4755.60     66.33 o
  -7   5   4     1346.22     1340.13     24.24 o
  -5   5   4       85.99       87.14      5.27 o
  -3   5   4     5534.93     5197.96    114.63 o
  -1   5   4    25716.33    27494.16    298.42 o
   1   5   4    30565.16    30240.42    327.66 o
   3   5   4      161.49      135.50      5.40 o
   5   5   4     9317.75     9631.09    110.02 o
   7   5   4     1045.68     1120.99     20.78 o
   9   5   4      887.12     1099.16     22.42 o
  11   5   4       15.36        3.72      7.29 o
  13   5   4      291.02      290.84     18.82 o
  15   5   4      140.18      123.72     16.03 o
  17   5   4      518.06      465.31     30.77 o
  19   5   4        3.98       -7.24     16.04 o
  21   5   4       22.44       19.81     18.43 o
 -20   6   4      192.44      204.55     24.67 o
 -18   6   4      473.00      475.05     28.54 o
 -16   6   4        1.23       -7.55     15.94 o
 -14   6   4      851.10      929.71     30.07 o
 -12   6   4     6403.51     6362.14     95.97 o
 -10   6   4      553.53      545.53     17.36 o
  -8   6   4      455.34      572.71     16.12 o
  -6   6   4     5298.80     5261.68     63.70 o
  -4   6   4     4963.54     5169.32     64.94 o
  -2   6   4     2748.23     3062.09     45.73 o
   0   6   4     4564.24     4573.23     63.65 o
   2   6   4     8461.51     8404.48    110.06 o
   4   6   4      855.23      866.68     15.92 o
   6   6   4     2171.50     2036.20     29.93 o
   8   6   4    11000.95    11006.71    128.21 o
  10   6   4     2395.65     2330.75     41.30 o
  12   6   4      614.29      607.68     20.51 o
  14   6   4     4536.88     4357.73     68.88 o
  16   6   4        9.89      -14.12     14.12 o
  18   6   4      100.00      127.56     23.18 o
  20   6   4      650.51      693.99     35.93 o
 -21   7   4       80.44       86.84     21.92 o
 -19   7   4      714.95      796.55     36.50 o
 -17   7   4      548.06      548.56     41.79 o
 -15   7   4       32.11       24.26     13.38 o
 -13   7   4     4922.04     4804.14     83.13 o
 -11   7   4     4655.19     4499.40     65.79 o
  -9   7   4     4994.96     4886.38     63.20 o
  -7   7   4       83.47       76.23      7.28 o
  -5   7   4     9167.01     8664.87    115.38 o
  -3   7   4     2994.43     2808.84     59.19 o
  -1   7   4     2909.76     2842.65     38.83 o
   1   7   4     5144.84     5141.24     65.35 o
   3   7   4      213.20      233.30     11.10 o
   5   7   4      389.19      369.56     10.75 o
   7   7   4    13830.21    13988.30    158.70 o
   9   7   4     5576.36     5453.05     70.27 o
  11   7   4      587.62      614.11     19.88 o
  13   7   4      377.06      376.51     18.00 o
  15   7   4      177.12      139.81     16.45 o
  17   7   4      465.13      489.35     28.28 o
  19   7   4     1296.67     1364.78     47.10 o
 -20   8   4       10.44       22.14     20.34 o
 -18   8   4      274.96      245.54     26.75 o
 -16   8   4      371.64      353.39     24.20 o
 -14   8   4       19.95       -7.96     11.47 o
 -12   8   4     2963.35     2942.98     54.01 o
 -10   8   4       89.31       58.23     10.27 o
  -8   8   4      835.70      807.11     24.73 o
  -6   8   4    11287.60    10781.60    142.68 o
  -4   8   4        4.22        6.65      4.44 o
  -2   8   4     1752.90     1615.34     30.69 o
   0   8   4        7.18       20.95     15.16 o
   2   8   4     1362.02     1292.53     27.67 o
   4   8   4      359.97      362.34     16.54 o
   6   8   4     1064.64      986.01     18.00 o
   8   8   4      581.09      473.86     17.74 o
  10   8   4      910.70      982.90     23.89 o
  12   8   4       22.88       11.33      9.88 o
  14   8   4     2510.51     2674.39     49.85 o
  16   8   4       53.04       47.12     15.32 o
  18   8   4      111.91      139.19     21.83 o
  20   8   4      648.17      612.73     44.89 o
 -19   9   4        2.76       -4.07     18.93 o
 -17   9   4      342.96      301.78     34.37 o
 -15   9   4      451.95      412.23     23.43 o
 -13   9   4      634.08      673.41     26.50 o
 -11   9   4      322.68      315.55     20.92 o
  -9   9   4     2771.87     3060.88     45.78 o
  -7   9   4      180.92      161.13     16.33 o
  -5   9   4     1121.13     1102.53     23.94 o
  -3   9   4     1867.87     2003.90     59.36 o
  -1   9   4      536.28      583.66     53.69 o
   1   9   4      216.64      267.79     23.18 o
   3   9   4      782.39      728.62     80.21 o
   5   9   4        0.18       14.89      9.38 o
   7   9   4      206.44      218.95     12.51 o
   9   9   4       95.95       64.64      8.94 o
  11   9   4     1777.19     1702.42     34.02 o
  13   9   4      576.13      519.79     21.85 o
  15   9   4      160.51      115.23     19.77 o
  17   9   4      273.49      310.85     31.16 o
 -16  10   4      104.01      114.47     25.64 o
 -14  10   4       83.81       73.62     13.90 o
 -12  10   4     1406.13     1379.54     35.52 o
 -10  10   4      309.55      328.54     19.74 o
  -8  10   4      863.81      852.16     27.65 o
  -6  10   4      826.77      900.43     29.66 o
  -4  10   4        1.32      -10.25     24.28 o
  -2  10   4        0.91      -14.57     17.16 o
   0  10   4      376.77      490.61     26.46 o
   2  10   4      342.62      406.90     28.92 o
   4  10   4     1373.20     1377.93     55.60 o
   6  10   4       27.11       32.36     11.47 o
   8  10   4      542.31      531.96     21.48 o
  10  10   4       28.16       25.99     10.82 o
  12  10   4      100.26       66.55     12.52 o
  14  10   4     1219.88     1491.29     41.27 o
  16  10   4      124.47      153.73     21.22 o
 -15  11   4       15.05       14.34     16.38 o
 -13  11   4      571.32      595.67     29.11 o
 -11  11   4       80.83       58.68     13.93 o
  -9  11   4       95.28      117.79     13.07 o
  -7  11   4        0.90        2.78     11.17 o
  -5  11   4      553.62      598.33     38.85 o
  -3  11   4      353.39      359.37     53.42 o
  -1  11   4       22.07       25.37     21.94 o
   1  11   4      424.93      484.56     65.29 o
   3  11   4      261.14      219.62     48.56 o
   5  11   4       22.25       87.95     37.77 o
   7  11   4      707.19      721.67     30.74 o
   9  11   4      355.61      404.48     25.79 o
  11  11   4       13.90      -11.00     11.00 o
  13  11   4       28.13       36.56     12.33 o
  15  11   4       16.07       23.92     15.08 o
 -14  12   4       39.13       15.39     34.78 o
 -12  12   4        4.53        6.69     17.31 o
 -10  12   4        7.13        4.43     14.49 o
  -8  12   4      337.54      403.16     30.54 o
  -6  12   4      905.69      790.90     29.34 o
  -4  12   4      158.72      145.69     48.02 o
  -2  12   4      346.12      503.71     85.80 o
   0  12   4      264.14      277.43     82.02 o
   2  12   4      244.72      268.72     56.12 o
   4  12   4        1.57      -22.66     28.60 o
   6  12   4        9.84        2.74     22.78 o
   8  12   4      120.35      100.82     17.23 o
  10  12   4      168.06      215.95     23.50 o
  12  12   4      135.05      178.05     24.16 o
  14  12   4      172.93      152.16     33.83 o
 -11  13   4      759.64      765.13     38.60 o
  -9  13   4      127.08      198.65     41.06 o
  -7  13   4        1.40      -11.87     11.87 o
  -5  13   4        2.47       -0.72     17.33 o
  -3  13   4     1564.26     1564.30    112.78 o
  -1  13   4      408.90      525.44     51.19 o
   1  13   4      424.15      437.61     70.69 o
   3  13   4       30.86       34.53     44.25 o
   5  13   4      241.40      324.95     40.20 o
   7  13   4       41.84       38.47     14.30 o
   9  13   4       36.80       65.63     23.07 o
  11  13   4     1150.25     1219.16     49.81 o
  -8  14   4      638.22      716.63     60.78 o
  -6  14   4      344.42      397.28     22.63 o
  -4  14   4        5.38       -3.69     16.74 o
  -2  14   4      239.58      159.72     52.88 o
   0  14   4       39.65       31.84     47.48 o
   2  14   4       24.95       66.37     45.87 o
   4  14   4     1183.61     1490.91    126.27 o
   6  14   4       52.53       19.71     13.64 o
   8  14   4      111.06       76.27     17.40 o
  -5  15   4      278.36      254.48     52.88 o
  -3  15   4      333.46      261.71     63.67 o
   1  15   4       71.78      125.19     58.82 o
   3  15   4        8.45       37.77     46.41 o
   5  15   4       11.60      -10.49     12.42 o
 -23   1   5      514.72      483.63     42.52 o
 -21   1   5       22.34        6.75     20.19 o
 -19   1   5      368.88      395.13     31.01 o
 -17   1   5      522.18      418.25     29.72 o
 -15   1   5        5.54      -27.11     27.11 o
 -13   1   5     1741.24     1607.45     44.60 o
 -11   1   5     4448.80     3642.21     85.08 o
  -9   1   5    25850.94    27667.68    386.20 o
  -7   1   5     7961.45     8167.20    102.46 o
  -5   1   5      540.53      507.32     12.91 o
  -3   1   5    17366.28    16629.61    172.01 o
  -1   1   5     7504.06     7764.78     66.22 o
   1   1   5    27342.67    27714.15    235.27 o
   3   1   5    71808.95    71974.67    628.14 o
   5   1   5     1315.66     1524.52     20.00 o
   7   1   5      589.97      601.13     15.79 o
   9   1   5      982.26     1072.54     23.09 o
  11   1   5       87.67       23.52      8.20 o
  13   1   5     3153.67     2795.35     52.57 o
  15   1   5      342.62      442.31     51.25 o
  17   1   5     1155.42     1047.39     42.18 o
  19   1   5       90.63       73.85     21.29 o
  21   1   5        0.40        0.30     24.77 o
  23   1   5       16.57        4.91     22.50 o
 -22   2   5       61.28       63.04     27.88 o
 -20   2   5     1013.44     1001.38     46.01 o
 -18   2   5     4556.97     4308.49     98.84 o
 -16   2   5     2910.69     2676.77     79.54 o
 -14   2   5    22034.98    21182.12    343.38 o
 -12   2   5      873.99      798.08     29.54 o
 -10   2   5       32.90      112.67     12.26 o
  -8   2   5      317.18      254.26     13.00 o
  -6   2   5     2213.76     2040.59     37.46 o
  -4   2   5    14878.15    15926.06    187.80 o
  -2   2   5    11434.30    11832.98    117.34 o
   0   2   5    32409.71    31974.25    281.92 o
   2   2   5    16430.13    17674.16    164.77 o
   4   2   5     1142.68     1616.24     19.41 o
   6   2   5     2038.55     1820.84     24.61 o
   8   2   5     4257.65     3719.66     57.52 o
  10   2   5     1535.37     1710.05     37.98 o
  12   2   5       63.31       71.65     11.41 o
  14   2   5      552.76      523.86     22.25 o
  16   2   5      699.42      659.99     33.03 o
  18   2   5       98.38      133.98     22.37 o
  20   2   5     1841.55     2008.13     97.20 o
  22   2   5       18.48       16.00     22.80 o
 -23   3   5      126.33      160.38     28.83 o
 -21   3   5       49.47       21.60     20.30 o
 -19   3   5     1074.54     1012.63     56.15 o
 -17   3   5        0.47      -17.72     17.72 o
 -15   3   5     1041.08      953.07     38.67 o
 -13   3   5     1445.57     1428.04     37.78 o
 -11   3   5      865.94      796.65     28.41 o
  -9   3   5     2253.26     2623.18     49.24 o
  -7   3   5      640.64      531.75     20.91 o
  -5   3   5    10979.85    11838.24    142.78 o
  -3   3   5    20079.32    20089.20    219.62 o
  -1   3   5       51.33       34.57      2.96 o
   1   3   5    20796.53    20215.45    179.87 o
   3   3   5     1516.21     1563.76     19.81 o
   5   3   5     1375.42     1380.15     28.18 o
   7   3   5    21692.27    22791.33    237.40 o
   9   3   5     2673.27     2317.47     38.65 o
  11   3   5      765.17      799.36     23.00 o
  13   3   5      842.85      754.47     25.20 o
  15   3   5     1188.02      977.75     34.17 o
  17   3   5      863.03      730.10     35.31 o
  19   3   5      720.88      754.37     38.67 o
  21   3   5        2.57       15.46     21.09 o
 -22   4   5      402.01      469.87     36.74 o
 -20   4   5      132.58       92.91     25.86 o
 -18   4   5      123.31       92.12     20.53 o
 -16   4   5    10099.72     9962.99    207.98 o
 -14   4   5     1060.65     1162.47     46.98 o
 -12   4   5     2475.28     2669.72     64.62 o
 -10   4   5      251.49      184.15     12.31 o
  -8   4   5     4737.01     5003.64     73.62 o
  -6   4   5      616.31      711.34     16.15 o
  -4   4   5     2500.87     2427.89     34.60 o
  -2   4   5     8539.41     8309.21     80.39 o
   0   4   5     1580.31     1831.97     25.56 o
   2   4   5       51.94       33.82      3.03 o
   4   4   5     7238.44     6943.00     76.26 o
   6   4   5      147.19      232.43     11.82 o
   8   4   5      829.59      822.03     18.39 o
  10   4   5     2889.33     2720.23     44.45 o
  12   4   5       24.57       22.75      8.40 o
  14   4   5      737.04      783.90     24.82 o
  16   4   5        7.96        2.86     13.45 o
  18   4   5       60.13       52.42     16.10 o
  20   4   5       11.03       -6.74     16.14 o
  22   4   5      766.02      794.28     39.86 o
 -21   5   5      379.00      440.69     33.09 o
 -19   5   5        3.84        9.73     16.46 o
 -17   5   5        0.21       -3.16     16.03 o
 -15   5   5      617.53      612.02     25.74 o
 -13   5   5     2273.80     2106.02     43.91 o
 -11   5   5     6254.52     5989.90     89.91 o
  -9   5   5    13458.96    13466.38    165.64 o
  -7   5   5      430.46      447.93     12.76 o
  -5   5   5     1798.52     2184.12     32.62 o
  -3   5   5      554.39      452.57     10.52 o
  -1   5   5     5074.14     5695.79     66.81 o
   1   5   5    12031.82    12585.88    149.23 o
   3   5   5    14282.24    12978.47    144.42 o
   5   5   5     1393.06     1222.92     20.64 o
   7   5   5       82.73      112.23      7.73 o
   9   5   5       66.55       59.42      8.38 o
  11   5   5      177.70      175.82     12.04 o
  13   5   5      205.20      144.21     13.13 o
  15   5   5     2870.18     2924.61     58.14 o
  17   5   5     1051.54     1013.31     37.79 o
  19   5   5       62.26       56.89     17.76 o
  21   5   5       95.48       83.96     21.80 o
 -20   6   5        0.01       -4.08     17.13 o
 -18   6   5      565.33      606.69     37.81 o
 -16   6   5      418.05      345.22     26.44 o
 -14   6   5    10496.35    10158.08    146.54 o
 -12   6   5      115.41       82.73     12.62 o
 -10   6   5      281.11      326.05     13.71 o
  -8   6   5       16.14       20.11      7.04 o
  -6   6   5        8.87       23.67      5.19 o
  -4   6   5     6687.72     5697.06     66.72 o
  -2   6   5     2341.37     2506.61     40.92 o
   0   6   5      997.78     1193.81     20.35 o
   2   6   5      129.01      139.53     11.11 o
   4   6   5      920.21      829.45     16.40 o
   6   6   5      116.65      104.66      7.37 o
   8   6   5     6974.04     6823.04     84.13 o
  10   6   5     3078.26     3211.56     50.78 o
  12   6   5     1263.49     1295.33     30.02 o
  14   6   5        8.30       13.67     11.62 o
  16   6   5     1020.60      981.59     32.86 o
  18   6   5       39.39       37.70     16.82 o
  20   6   5      310.49      358.17     28.84 o
 -19   7   5       23.82      -11.73     16.75 o
 -17   7   5      258.06      252.48     25.72 o
 -15   7   5       56.93       71.41     15.01 o
 -13   7   5       47.30       56.48     13.46 o
 -11   7   5     1997.04     1946.69     46.20 o
  -9   7   5      102.00       97.25      8.86 o
  -7   7   5        0.00        2.82      5.08 o
  -5   7   5     1331.27     1461.52     27.99 o
  -3   7   5      474.89      514.01     16.40 o
  -1   7   5      229.16      202.77      7.71 o
   1   7   5      128.18      109.04      6.22 o
   3   7   5        0.21       -4.23      4.82 o
   5   7   5     2736.55     2819.19     37.82 o
   7   7   5     2294.98     2427.51     35.90 o
   9   7   5      593.07      693.16     18.62 o
  11   7   5      398.48      347.48     15.68 o
  13   7   5       46.15       52.62     11.71 o
  15   7   5      936.08      884.05     30.66 o
  17   7   5       39.12       31.20     16.58 o
  19   7   5       54.07       28.51     18.55 o
 -20   8   5       44.66       44.74     21.04 o
 -18   8   5      138.54      143.93     23.44 o
 -16   8   5     3400.46     3507.13     86.45 o
 -14   8   5     1467.41     1341.67     37.28 o
 -12   8   5      274.42      262.15     16.57 o
 -10   8   5       81.44       41.46     10.10 o
  -8   8   5     1075.28     1034.27     24.68 o
  -6   8   5     2455.64     2192.93     59.81 o
  -4   8   5     2418.50     2392.61     47.23 o
  -2   8   5     2313.91     2400.04     50.00 o
   0   8   5     2974.05     2903.87     40.37 o
   2   8   5      571.42      552.35     17.31 o
   4   8   5     1629.03     1698.84     37.70 o
   6   8   5     1797.83     1891.81     28.60 o
   8   8   5     2425.89     2254.42     34.96 o
  10   8   5      193.64      171.81     12.10 o
  12   8   5      359.80      381.96     19.40 o
  14   8   5      166.12      172.56     16.56 o
  16   8   5      101.36      121.61     17.11 o
  18   8   5      788.40      758.40     45.33 o
 -19   9   5      129.19      100.50     24.90 o
 -17   9   5      118.55      119.62     23.96 o
 -15   9   5       17.77        0.87     12.76 o
 -13   9   5      480.42      384.83     21.03 o
 -11   9   5     1359.21     1232.80     40.76 o
  -9   9   5     3781.76     3836.60     60.65 o
  -7   9   5        0.11       -2.55      7.34 o
  -5   9   5     2826.50     2731.73     54.14 o
  -3   9   5      489.60      553.52     16.67 o
  -1   9   5      561.40      561.66     33.51 o
   1   9   5     1175.24     1270.76     35.40 o
   3   9   5    12044.27    11894.92    191.80 o
   5   9   5     1538.81     1432.76     32.78 o
   7   9   5     2237.29     2264.97     38.51 o
   9   9   5      325.13      298.86     13.40 o
  11   9   5        6.94       -9.77      9.77 o
  13   9   5       43.12       26.10     11.96 o
  15   9   5     1262.53     1348.24     45.90 o
  17   9   5      225.64      271.92     30.25 o
 -16  10   5       66.91      110.06     21.63 o
 -14  10   5      151.06      145.14     16.10 o
 -12  10   5      726.50      799.70     31.68 o
 -10  10   5     1270.17     1202.27     37.21 o
  -8  10   5      329.83      229.14     15.87 o
  -6  10   5      566.92      578.56     19.90 o
  -4  10   5      529.23      488.88     55.58 o
  -2  10   5       45.77       36.41     33.46 o
   0  10   5     1977.97     2291.68     63.88 o
   2  10   5      129.04       98.67     19.09 o
   4  10   5     1997.60     1890.09     91.46 o
   6  10   5       76.95      124.97     10.68 o
   8  10   5       43.93       30.38     11.87 o
  10  10   5      543.93      553.20     21.19 o
  12  10   5      230.34      262.07     17.37 o
  14  10   5      202.21      235.33     21.65 o
  16  10   5      361.03      427.01     35.28 o
 -15  11   5        3.78       -6.16     18.08 o
 -13  11   5      793.98      898.17     36.07 o
 -11  11   5       96.09      100.84     15.56 o
  -9  11   5      717.89      626.78     25.08 o
  -7  11   5     2224.68     2241.39     59.02 o
  -5  11   5      296.94      267.05     26.22 o
  -3  11   5     1158.17     1043.04     82.02 o
  -1  11   5     1277.68     1355.00     68.64 o
   1  11   5     1662.10     1754.23    117.09 o
   3  11   5       87.38       70.15     38.31 o
   5  11   5      166.98      199.39     24.55 o
   7  11   5      127.79      125.33     29.86 o
   9  11   5      303.75      286.32     17.27 o
  11  11   5       49.49       41.62     16.75 o
  13  11   5      550.39      610.35     25.55 o
  15  11   5       61.27       27.41     15.71 o
 -14  12   5      209.39      189.66     26.82 o
 -12  12   5      136.75      175.47     23.37 o
 -10  12   5      581.58      536.05     31.23 o
  -8  12   5      306.43      230.42     20.27 o
  -6  12   5     1814.99     1700.75     47.79 o
  -4  12   5        0.14      -29.14     29.14 o
  -2  12   5      206.05      285.04     39.11 o
   0  12   5       17.78       64.21     42.09 o
   2  12   5      175.91      184.54     50.18 o
   4  12   5       63.40       46.95     36.69 o
   6  12   5      328.68      343.25     23.77 o
   8  12   5      742.34      781.21     34.83 o
  10  12   5       17.56        5.86     15.67 o
  12  12   5      611.60      669.10     38.85 o
  14  12   5        0.34      -24.44     24.44 o
 -11  13   5       90.97       69.92     20.01 o
  -9  13   5      170.23      226.29     36.46 o
  -7  13   5       48.93        9.25     12.70 o
  -5  13   5      384.77      446.38     35.68 o
  -3  13   5      104.51      144.07     47.48 o
  -1  13   5      108.75       93.34     30.95 o
   1  13   5      574.05      710.11     84.72 o
   3  13   5      274.97      229.33     59.36 o
   5  13   5      116.61      110.53     21.31 o
   7  13   5      243.55      245.10     28.21 o
   9  13   5       72.59       96.41     21.07 o
  11  13   5       14.20       20.51     18.60 o
  -8  14   5        9.61      -14.46     14.46 o
  -6  14   5      115.38      142.95     16.39 o
  -4  14   5       46.46       40.93     19.95 o
  -2  14   5       80.36      107.38     46.95 o
   0  14   5        0.39       35.61     43.17 o
   2  14   5       51.20       46.41     48.56 o
   4  14   5        0.06       -1.08     49.10 o
   6  14   5       76.38       91.95     18.64 o
   8  14   5        4.96       -3.51     14.34 o
  -3  15   5      183.83      135.54     24.19 o
   1  15   5      211.50      303.79     70.69 o
   3  15   5      199.72      178.07     62.05 o
 -22   0   6        3.46      -12.13     29.95 o
 -20   0   6        2.19       11.62     28.00 o
 -18   0   6       14.24        3.79     24.38 o
 -16   0   6      696.47      727.38     72.85 o
 -14   0   6     2477.21     2313.80    119.79 o
 -12   0   6     1386.63     1416.80     72.03 o
 -10   0   6    12025.50    11848.08    234.43 o
  -8   0   6     4661.19     5176.00    117.61 o
  -6   0   6    53724.48    59721.75   1046.92 o
  -4   0   6       81.23       60.94      8.26 o
  -2   0   6    16963.46    17851.60    255.33 o
   0   0   6    17972.61    18820.77    206.82 o
   2   0   6    73469.38    71912.12   1124.97 o
   4   0   6        0.53        1.72      4.77 o
   6   0   6    62188.62    63977.30    973.90 o
   8   0   6     4490.06     4626.67     84.64 o
  10   0   6      646.33      643.12     25.66 o
  12   0   6       25.34       28.54     12.97 o
  14   0   6     7662.82     7525.07    266.56 o
  16   0   6      755.91      658.42     47.49 o
  18   0   6      146.92      168.50     32.92 o
  20   0   6      133.22      108.66     33.93 o
  22   0   6      139.94      132.09     39.10 o
 -23   1   6      179.94      230.64     36.68 o
 -21   1   6      154.52      147.34     27.21 o
 -19   1   6      806.33      745.20     39.23 o
 -17   1   6     6917.98     6741.01    155.28 o
 -15   1   6     4889.40     4743.44    141.74 o
 -13   1   6       79.80       51.07     13.62 o
 -11   1   6     4402.13     4605.27    134.86 o
  -9   1   6     2649.59     3133.34     67.06 o
  -7   1   6     2971.05     3282.19     47.23 o
  -5   1   6     2252.68     2356.09     41.19 o
  -3   1   6      466.90      439.29      9.25 o
  -1   1   6      318.37      236.63      6.62 o
   1   1   6     3982.60     3633.69     34.86 o
   3   1   6     5842.37     6405.90     61.23 o
   5   1   6     1576.47     1844.95     31.31 o
   7   1   6     3369.35     3061.44     45.21 o
   9   1   6     2417.22     2048.42     35.67 o
  11   1   6     3071.40     3195.69     61.09 o
  13   1   6     1387.48     1400.62     31.66 o
  15   1   6       27.19        9.79     23.21 o
  17   1   6     1035.56      916.06     48.31 o
  19   1   6       17.75       33.95     19.55 o
  21   1   6      622.43      626.12     39.47 o
  23   1   6      139.80      124.26     32.56 o
 -22   2   6       89.22      104.72     25.77 o
 -20   2   6        0.69       22.80     20.34 o
 -18   2   6       51.56       58.45     23.06 o
 -16   2   6      319.48      366.22     36.41 o
 -14   2   6       89.04       34.99     29.46 o
 -12   2   6      389.97      422.40     30.34 o
 -10   2   6      145.17      131.83     13.54 o
  -8   2   6     2365.25     2510.07     54.13 o
  -6   2   6        9.16       -5.17      5.17 o
  -4   2   6     1204.46     1319.99     24.30 o
  -2   2   6     4863.42     4864.16     54.17 o
   0   2   6     3284.33     3409.01     34.21 o
   2   2   6     1218.37     1422.12     18.22 o
   4   2   6      376.40      396.75     10.08 o
   6   2   6      293.55      353.45     10.27 o
   8   2   6      504.44      523.31     16.14 o
  10   2   6      109.04      129.30     13.19 o
  12   2   6      108.57       90.22     11.07 o
  14   2   6      672.57      611.15     35.16 o
  16   2   6      384.54      415.60     27.48 o
  18   2   6      323.61      316.12     27.71 o
  20   2   6      267.33      315.06     31.50 o
  22   2   6       76.05       67.62     25.21 o
 -21   3   6        1.94      -16.03     18.45 o
 -19   3   6       67.33       53.48     20.70 o
 -17   3   6     2624.18     2616.34     81.13 o
 -15   3   6     1053.35     1038.37     58.42 o
 -13   3   6      431.26      383.07     27.09 o
 -11   3   6     1430.76     1495.21     40.66 o
  -9   3   6     1107.92     1336.09     42.06 o
  -7   3   6      476.71      477.59     16.54 o
  -5   3   6        1.99       25.98      7.79 o
  -3   3   6     7724.60     8404.73     95.95 o
  -1   3   6     5156.63     5269.00     50.72 o
   1   3   6    13175.28    13068.34    118.43 o
   3   3   6     1433.63     1427.63     19.57 o
   5   3   6       17.44       26.69     10.01 o
   7   3   6     2301.77     2001.70     31.19 o
   9   3   6     7900.03     7738.61    101.49 o
  11   3   6      682.22      655.82     20.33 o
  13   3   6     1417.77     1459.25     35.10 o
  15   3   6     1401.28     1362.57     52.78 o
  17   3   6      938.01      854.17     60.05 o
  19   3   6        0.09       -8.82     16.54 o
  21   3   6       27.04       58.01     23.60 o
 -22   4   6       31.08       -5.11     21.12 o
 -20   4   6       17.79       51.80     20.40 o
 -18   4   6      450.09      358.96     33.18 o
 -16   4   6      442.76      465.05     34.68 o
 -14   4   6     7593.78     7562.07    124.88 o
 -12   4   6     1389.31     1388.90     36.11 o
 -10   4   6     1215.89     1093.94     29.54 o
  -8   4   6     2088.43     2486.15     42.79 o
  -6   4   6    14844.33    16293.10    194.98 o
  -4   4   6     4338.51     4734.30     61.62 o
  -2   4   6    10011.88    10853.54    109.16 o
   0   4   6    23487.73    24507.18    238.85 o
   2   4   6     1224.51     1113.97     16.68 o
   4   4   6       80.89       98.41      5.71 o
   6   4   6    15821.82    15985.09    179.29 o
   8   4   6     1275.48     1567.58     28.78 o
  10   4   6      904.55      908.70     23.09 o
  12   4   6       57.37       69.17     13.44 o
  14   4   6     1212.16     1230.57     42.92 o
  16   4   6      372.59      348.57     23.78 o
  18   4   6        0.57       -0.39     14.36 o
  20   4   6        5.70        4.82     18.77 o
  22   4   6       23.99       13.54     20.45 o
 -21   5   6       70.05       53.55     20.37 o
 -19   5   6       41.25       50.58     23.99 o
 -17   5   6     2312.86     2192.07     62.44 o
 -15   5   6     3372.99     3258.92     62.21 o
 -13   5   6      136.88      138.33     14.44 o
 -11   5   6      196.53      188.28     13.62 o
  -9   5   6       18.59       46.81      9.37 o
  -7   5   6      276.46      311.56     11.84 o
  -5   5   6      395.61      318.87     11.86 o
  -3   5   6      677.11      834.57     14.43 o
  -1   5   6     5182.59     5932.26     70.23 o
   1   5   6      219.37      259.83      7.48 o
   3   5   6        9.86        8.67      3.75 o
   5   5   6      469.40      387.08     10.68 o
   7   5   6     1273.82     1312.44     23.98 o
   9   5   6      550.51      504.52     16.60 o
  11   5   6     3160.00     3056.30     50.28 o
  13   5   6      984.67     1077.00     28.55 o
  15   5   6       33.50       39.98     14.25 o
  17   5   6      840.36      779.20     33.77 o
  19   5   6       13.70        6.10     16.67 o
  21   5   6      497.88      469.28     32.64 o
 -20   6   6      139.99      153.66     22.94 o
 -18   6   6       14.32       26.36     18.52 o
 -16   6   6       44.96       48.20     20.17 o
 -14   6   6      267.55      260.64     18.75 o
 -12   6   6     3003.15     2896.41     53.37 o
 -10   6   6      571.66      501.62     16.88 o
  -8   6   6       14.40       26.46      6.34 o
  -6   6   6      206.49      198.39      8.49 o
  -4   6   6     2313.32     2176.52     35.51 o
  -2   6   6      500.86      516.43     12.23 o
   0   6   6     1286.75     1200.30     21.17 o
   2   6   6      158.77      187.84     10.50 o
   4   6   6     4663.93     4986.37     65.47 o
   6   6   6     4613.42     4710.36     61.03 o
   8   6   6     5632.96     5930.13     75.79 o
  10   6   6      280.14      242.59     13.22 o
  12   6   6      149.07      115.18     12.29 o
  14   6   6     1216.27     1253.35     35.16 o
  16   6   6     1053.93     1040.03     34.58 o
  18   6   6     1061.28     1241.81     43.50 o
  20   6   6       94.15       85.21     20.76 o
 -19   7   6      187.68      164.17     22.65 o
 -17   7   6       30.60        9.72     16.97 o
 -15   7   6     1497.63     1472.16     39.00 o
 -13   7   6     1407.23     1467.73     36.51 o
 -11   7   6     3098.50     3156.84     55.66 o
  -9   7   6      169.25      164.45     10.10 o
  -7   7   6     1648.74     1725.33     27.59 o
  -5   7   6       22.80       13.77      4.46 o
  -3   7   6     3920.12     3784.08     63.38 o
  -1   7   6     4245.17     4175.93     61.56 o
   1   7   6     2080.69     2104.19     38.32 o
   3   7   6     2368.35     2275.54     34.54 o
   5   7   6      180.51      166.78      7.81 o
   7   7   6      772.00      779.25     20.30 o
   9   7   6      238.30      228.67     14.11 o
  11   7   6      511.59      455.70     17.94 o
  13   7   6       70.83       64.35     12.42 o
  15   7   6     1511.06     1646.86     41.95 o
  17   7   6      268.04      338.38     24.88 o
  19   7   6      473.08      550.04     32.15 o
 -18   8   6       21.74       37.26     20.94 o
 -16   8   6      213.30      223.28     27.87 o
 -14   8   6     1672.19     1770.37     42.19 o
 -12   8   6       23.23       -6.63     10.46 o
 -10   8   6      225.82      178.21     13.15 o
  -8   8   6     5389.49     5143.60     70.63 o
  -6   8   6     4428.77     4323.02     64.77 o
  -4   8   6     5026.25     4743.37     89.50 o
  -2   8   6     2544.84     2555.82     50.07 o
   0   8   6      762.36      721.92     19.88 o
   2   8   6       92.55      101.93     17.42 o
   4   8   6     1774.86     1661.54     29.59 o
   6   8   6      511.07      575.59     14.47 o
   8   8   6      735.94      711.12     22.53 o
  10   8   6       47.04       16.07      8.93 o
  12   8   6      901.17      899.52     26.02 o
  14   8   6      190.70      188.58     17.33 o
  16   8   6       53.83       31.65     14.59 o
  18   8   6      641.06      604.19     36.32 o
 -17   9   6      313.68      321.12     56.96 o
 -15   9   6      573.21      587.50     34.01 o
 -13   9   6       13.01       -4.47     11.45 o
 -11   9   6      117.01       94.54     13.21 o
  -9   9   6     2176.49     2013.50     42.11 o
  -7   9   6      146.19      120.81     11.80 o
  -5   9   6     3171.70     2993.22     59.97 o
  -3   9   6       18.34       21.50      8.62 o
  -1   9   6     2116.69     2066.75     34.72 o
   1   9   6     1924.77     1949.78     35.37 o
   3   9   6     1069.81     1009.97     26.37 o
   5   9   6      940.00     1023.74     25.05 o
   7   9   6     2933.29     2730.54     42.13 o
   9   9   6      107.77       96.61     10.45 o
  11   9   6      915.31      872.29     26.21 o
  13   9   6      282.45      312.25     22.98 o
  15   9   6      648.64      662.50     45.05 o
  17   9   6      881.06      949.59     49.20 o
 -16  10   6        4.50       12.63     17.53 o
 -14  10   6      678.30      685.78     27.57 o
 -12  10   6     2897.27     2726.63     55.53 o
 -10  10   6      818.64      840.02     32.48 o
  -8  10   6      263.34      227.59     16.69 o
  -6  10   6       38.75       25.87     14.41 o
  -4  10   6      354.48      291.32     17.03 o
  -2  10   6      848.64      906.69     53.39 o
   0  10   6      108.82      137.66     17.93 o
   2  10   6     3383.90     3294.17    100.81 o
   4  10   6       47.60       54.96     10.16 o
   6  10   6      490.82      437.93     19.11 o
   8  10   6        4.28       19.25     10.85 o
  10  10   6      680.25      507.09     28.53 o
  12  10   6        6.48      -10.74     10.74 o
  14  10   6        2.77      -16.20     16.20 o
  16  10   6      336.05      324.91     26.38 o
 -15  11   6      642.62      793.41     37.11 o
 -13  11   6       39.68       39.06     16.37 o
 -11  11   6      365.33      492.97     43.15 o
  -9  11   6       73.43       69.75     13.33 o
  -7  11   6      252.69      246.69     14.99 o
  -5  11   6       22.07        5.07     17.06 o
  -3  11   6      544.10      701.48     67.99 o
  -1  11   6       31.08       11.68     21.36 o
   1  11   6       11.12      -12.41     33.46 o
   3  11   6       35.95       30.22     34.53 o
   5  11   6      347.80      317.48     68.26 o
   7  11   6       57.44       45.23     13.56 o
   9  11   6      184.96      185.36     15.28 o
  11  11   6        2.65        5.93     12.58 o
  13  11   6        5.00        5.58     14.70 o
  15  11   6       28.02       22.91     15.94 o
 -14  12   6       51.59       46.83     21.23 o
 -12  12   6        0.63       -0.02     17.49 o
 -10  12   6       24.26        0.54     14.51 o
  -8  12   6      373.12      346.71     23.76 o
  -6  12   6       18.81        0.92     11.93 o
  -4  12   6      689.85      754.92     58.28 o
  -2  12   6        7.27       27.64     26.58 o
   0  12   6       42.58       22.66     39.39 o
   2  12   6        2.55       -9.17     31.30 o
   4  12   6      543.59      482.94     69.07 o
   6  12   6       14.04       18.63     11.90 o
   8  12   6      177.43      247.48     21.94 o
  10  12   6        0.02       18.85     16.30 o
  12  12   6       26.90       28.84     31.72 o
  14  12   6      168.08      150.37     33.99 o
 -11  13   6       32.22       53.77     19.11 o
  -9  13   6      346.01      351.14     44.80 o
  -7  13   6       35.28       20.93     13.32 o
  -5  13   6     1018.18     1182.24    199.11 o
  -3  13   6      169.26      206.67     52.88 o
  -1  13   6      563.10      644.28     81.48 o
   1  13   6      145.98      239.04     59.90 o
   3  13   6       91.33       50.72     46.95 o
   5  13   6      124.81      154.36     19.73 o
   7  13   6      731.96      746.58     44.21 o
   9  13   6       38.01       40.34     17.54 o
  11  13   6      306.92      335.08     31.79 o
  -8  14   6      549.08      567.59     31.41 o
  -6  14   6       12.82        4.64     12.76 o
  -4  14   6       19.67        5.73     38.58 o
  -2  14   6      270.68      343.18     61.51 o
   0  14   6       25.88       28.60     43.17 o
   2  14   6     1104.44     1098.08    107.38 o
   4  14   6      228.56      301.64     74.46 o
   6  14   6       37.23       43.35     18.78 o
   8  14   6       43.77       22.36     15.72 o
  -3  15   6       60.13       69.79     22.55 o
   1  15   6      221.18      210.44     64.21 o
   3  15   6       61.62      -15.11     45.87 o
 -23   1   7        3.64      -10.69     27.10 o
 -21   1   7      221.54      188.61     50.86 o
 -19   1   7      196.71      208.70     27.22 o
 -17   1   7        5.71       16.84     26.29 o
 -15   1   7     1343.39     1316.19    108.73 o
 -13   1   7     1101.70     1065.93     36.48 o
 -11   1   7       24.47       13.38      8.46 o
  -9   1   7      398.93      335.19     15.32 o
  -7   1   7      780.40      611.93     17.40 o
  -5   1   7    16740.24    16843.76    200.57 o
  -3   1   7     5610.62     5885.19     62.70 o
  -1   1   7    24616.16    25919.27    221.55 o
   1   1   7     6677.27     7344.63     69.37 o
   3   1   7    13649.09    14139.28    134.60 o
   5   1   7      841.97      987.45     19.68 o
   7   1   7    15560.32    16243.39    195.93 o
   9   1   7    15890.17    16289.37    198.55 o
  11   1   7      220.46      223.67     12.94 o
  13   1   7      272.83      192.95     14.33 o
  15   1   7      507.93      496.65     29.00 o
  17   1   7        6.73        2.36     16.52 o
  19   1   7     1919.73     1989.63     62.63 o
  21   1   7      273.41      281.76     32.27 o
 -22   2   7      279.66      326.59     49.69 o
 -20   2   7       58.02       20.26     23.52 o
 -18   2   7      151.04      118.09     25.66 o
 -16   2   7     1501.07     1247.81     96.59 o
 -14   2   7       10.49      -13.12     13.12 o
 -12   2   7     9745.65     9450.65    223.56 o
 -10   2   7     8136.85     8043.84    140.34 o
  -8   2   7     8308.78     8993.54    151.75 o
  -6   2   7     6432.49     7548.52    113.65 o
  -4   2   7    16982.63    17540.39    224.29 o
  -2   2   7     2139.46     2403.12     30.39 o
   0   2   7    29901.18    28886.56    319.14 o
   2   2   7     1921.31     2057.06     26.01 o
   4   2   7      111.77      106.11      7.37 o
   6   2   7     1688.72     2116.61     30.14 o
   8   2   7     4105.58     4232.73     65.09 o
  10   2   7      145.15      125.22     12.41 o
  12   2   7      555.11      510.08     30.95 o
  14   2   7     3299.02     3416.18     84.34 o
  16   2   7       79.58       84.83     17.88 o
  18   2   7       75.02       64.07     19.74 o
  20   2   7      506.20      473.08     41.75 o
  22   2   7      303.81      259.13     32.26 o
 -21   3   7        0.72      -18.09     18.09 o
 -19   3   7       13.27       -1.27     20.40 o
 -17   3   7       58.14       50.95     30.45 o
 -15   3   7     6162.99     5759.72    133.89 o
 -13   3   7     2978.68     3065.87     86.30 o
 -11   3   7       57.69       41.10     11.89 o
  -9   3   7       95.85      183.05     20.87 o
  -7   3   7     1531.12     1886.19     37.86 o
  -5   3   7     2542.29     2606.97     45.33 o
  -3   3   7     1904.30     2234.14     31.06 o
  -1   3   7     8935.27     9471.57     91.75 o
   1   3   7     3320.91     3428.84     36.89 o
   3   3   7    13233.83    12956.76    137.50 o
   5   3   7       14.25        8.77      4.22 o
   7   3   7    14584.56    15357.93    174.34 o
   9   3   7     2795.22     2781.91     45.13 o
  11   3   7      748.73      744.67     21.96 o
  13   3   7      156.90      157.15     15.81 o
  15   3   7     3036.70     2917.37     70.75 o
  17   3   7      493.94      460.58     45.41 o
  19   3   7      639.63      660.34     37.53 o
  21   3   7      296.25      325.93     32.61 o
 -22   4   7       57.11       38.90     26.79 o
 -20   4   7        0.62       12.76     19.28 o
 -18   4   7      168.82      167.51     28.01 o
 -16   4   7      233.75      138.16     24.99 o
 -14   4   7     1028.25     1088.74     35.97 o
 -12   4   7      597.30      529.50     36.45 o
 -10   4   7      317.99      278.26     16.11 o
  -8   4   7      109.58      160.35     10.87 o
  -6   4   7     8311.16     8794.99    110.55 o
  -4   4   7        5.29       15.54      4.71 o
  -2   4   7     4441.38     4758.15     54.61 o
   0   4   7     1087.70     1281.80     18.97 o
   2   4   7      692.13      845.20     14.86 o
   4   4   7       58.20       17.72      4.59 o
   6   4   7      396.84      465.86     12.91 o
   8   4   7      236.58      244.75     10.94 o
  10   4   7     2324.72     2233.68     39.65 o
  12   4   7      141.56      138.47     12.55 o
  14   4   7      197.41      213.01     17.30 o
  16   4   7        0.39      -12.13     12.43 o
  18   4   7       21.48       26.63     15.52 o
  20   4   7      129.28      112.20     20.32 o
 -21   5   7      418.58      461.85     32.69 o
 -19   5   7       79.85      110.49     22.26 o
 -17   5   7      171.23      241.91     31.39 o
 -15   5   7       66.35       66.44     17.33 o
 -13   5   7     2725.71     2732.35     52.63 o
 -11   5   7       77.39       72.05     12.22 o
  -9   5   7     1864.75     1815.60     42.61 o
  -7   5   7      901.52      994.90     21.82 o
  -5   5   7     6664.06     6893.89     88.01 o
  -3   5   7     3689.48     3352.94     66.99 o
  -1   5   7      171.78      238.19      7.37 o
   1   5   7     6771.00     7076.41     77.47 o
   3   5   7      562.25      585.84     20.51 o
   5   5   7     3518.24     3546.17     51.25 o
   7   5   7      881.19      863.78     18.20 o
   9   5   7     2814.58     2719.20     44.66 o
  11   5   7      297.88      316.61     15.25 o
  13   5   7      680.72      651.34     22.65 o
  15   5   7       13.74        7.48     12.15 o
  17   5   7      682.02      738.78     33.37 o
  19   5   7       39.14       39.25     18.19 o
  21   5   7       68.80       82.89     22.23 o
 -20   6   7        4.03        3.80     19.64 o
 -18   6   7      281.84      284.89     26.98 o
 -16   6   7      161.54      155.31     22.17 o
 -14   6   7      538.27      457.35     28.99 o
 -12   6   7      381.00      357.78     18.75 o
 -10   6   7     8641.58     8706.76    113.71 o
  -8   6   7     1398.94     1332.07     26.38 o
  -6   6   7       63.58      108.90      8.06 o
  -4   6   7      216.54      224.13      9.34 o
  -2   6   7     2311.79     1977.52     28.37 o
   0   6   7       67.21       43.00      5.58 o
   2   6   7     2301.62     2243.12     30.79 o
   4   6   7     4097.23     4254.31     53.92 o
   6   6   7     6991.66     6850.84     83.60 o
   8   6   7        1.36        4.57      6.51 o
  10   6   7     1611.92     1712.85     36.46 o
  12   6   7        5.68       -7.02      9.21 o
  14   6   7      311.88      314.73     20.13 o
  16   6   7      834.34      849.47     34.55 o
  18   6   7       17.12       14.20     16.58 o
  20   6   7       34.02       -9.10     18.08 o
 -19   7   7      103.74       96.16     23.44 o
 -17   7   7      190.46      195.25     23.98 o
 -15   7   7     2760.10     2743.43     56.29 o
 -13   7   7     1843.28     1908.68     42.68 o
 -11   7   7      378.58      359.48     17.95 o
  -9   7   7      353.28      434.32     15.70 o
  -7   7   7     2541.83     2704.59     38.85 o
  -5   7   7      201.43      229.39     12.13 o
  -3   7   7       43.50       58.80      7.08 o
  -1   7   7     2243.66     2246.07     38.48 o
   1   7   7     1393.32     1401.36     29.95 o
   3   7   7      469.66      514.72     20.21 o
   5   7   7        2.21       -0.34      4.99 o
   7   7   7      200.48      226.85     10.44 o
   9   7   7      479.45      475.36     16.52 o
  11   7   7      247.80      273.36     15.35 o
  13   7   7        3.40       -1.81     11.04 o
  15   7   7      617.09      637.89     27.11 o
  17   7   7       12.92       12.37     15.69 o
  19   7   7       91.05       84.75     20.42 o
 -18   8   7      139.88      119.87     25.40 o
 -16   8   7      586.25      510.53     35.89 o
 -14   8   7      989.96     1057.58     32.72 o
 -12   8   7       16.60       15.06     10.85 o
 -10   8   7       30.27       11.40      9.66 o
  -8   8   7      246.70      252.11     12.41 o
  -6   8   7     3757.65     3880.49     53.38 o
  -4   8   7      893.21      850.52     17.79 o
  -2   8   7     2617.33     2556.35     47.02 o
   0   8   7     1427.68     1389.43     27.66 o
   2   8   7       26.89        9.10      6.62 o
   4   8   7      253.01      242.59     10.82 o
   6   8   7      450.67      424.01     17.65 o
   8   8   7      115.50      134.48     10.55 o
  10   8   7     2266.43     2227.15     40.59 o
  12   8   7      247.11      255.79     20.11 o
  14   8   7       31.93        0.86     12.48 o
  16   8   7       13.03       22.87     14.33 o
  18   8   7        0.08        7.85     19.32 o
 -17   9   7      184.56      202.03     26.95 o
 -15   9   7        0.85       -4.51     12.29 o
 -13   9   7       14.80       12.64     12.01 o
 -11   9   7       84.19       87.22     12.98 o
  -9   9   7      141.24      129.96     23.52 o
  -7   9   7     1466.16     1320.00     31.96 o
  -5   9   7     1522.99     1495.28     34.43 o
  -3   9   7       78.65       93.12      9.84 o
  -1   9   7        3.12       -4.38      4.38 o
   1   9   7     1844.86     1917.75     41.83 o
   3   9   7      101.08      118.49     11.42 o
   5   9   7      231.07      214.04     11.47 o
   7   9   7      245.99      264.02     12.11 o
   9   9   7     3822.63     4013.64     60.46 o
  11   9   7       18.27       22.69     10.96 o
  13   9   7      730.67      763.24     27.38 o
  15   9   7      201.54      162.40     34.89 o
  17   9   7      162.81      178.90     28.79 o
 -16  10   7       18.37        9.06     24.19 o
 -14  10   7       57.00       42.30     17.50 o
 -12  10   7       36.77       52.24     18.41 o
 -10  10   7      373.55      408.37     22.98 o
  -8  10   7      272.07      266.04     18.14 o
  -6  10   7       12.96        5.66     11.29 o
  -4  10   7       49.88       90.77     15.93 o
  -2  10   7      887.64     1017.86     27.69 o
   0  10   7      293.59      366.00     15.65 o
   2  10   7      219.06      263.75     13.62 o
   4  10   7       96.55      125.99     11.68 o
   6  10   7      511.78      570.12     22.62 o
   8  10   7     1156.14     1142.75     34.81 o
  10  10   7     1178.77     1124.20     31.16 o
  12  10   7      350.70      304.02     19.05 o
  14  10   7      128.05      101.08     18.31 o
  16  10   7       44.83       40.27     21.65 o
 -15  11   7     1369.68     1436.32     71.83 o
 -13  11   7      650.53      810.18     35.82 o
 -11  11   7       24.16       21.00     14.09 o
  -9  11   7       91.67       95.52     14.59 o
  -7  11   7     1063.15     1087.92     31.61 o
  -5  11   7       32.06       43.90      8.76 o
  -3  11   7       28.94       31.30     32.92 o
  -1  11   7      213.33      215.09     33.73 o
   1  11   7      107.70       93.35     42.63 o
   3  11   7       20.37       36.69     35.07 o
   5  11   7      640.40      650.29     34.70 o
   7  11   7      195.45      202.74     14.64 o
   9  11   7       16.79        1.19     11.04 o
  11  11   7      148.68      136.58     17.56 o
  13  11   7       30.01       32.36     18.73 o
  15  11   7       17.83       20.67     19.55 o
 -12  12   7      556.58      769.71     44.47 o
 -10  12   7        6.83       -4.84     14.06 o
  -8  12   7       96.09       68.97     31.39 o
  -6  12   7      626.73      549.43     31.90 o
  -4  12   7        1.02       12.06     29.68 o
  -2  12   7      228.76      239.37     37.46 o
   0  12   7     1517.24     1645.78    120.87 o
   2  12   7       39.89      -27.52     32.92 o
   4  12   7      220.35      247.93     20.19 o
   6  12   7       98.20      127.09     26.52 o
   8  12   7       13.18       -5.20     13.46 o
  10  12   7       20.34        3.30     17.48 o
  12  12   7      398.40      474.54     34.65 o
 -11  13   7       63.83       47.95     19.01 o
  -9  13   7      449.49      452.08     43.65 o
  -7  13   7      181.06      187.84     19.56 o
  -5  13   7      854.50      947.96     52.31 o
  -3  13   7      116.49      152.71     46.95 o
  -1  13   7       66.82      109.54     48.56 o
   1  13   7        1.97      -33.46     33.46 o
   3  13   7        3.89       31.30     44.25 o
   5  13   7       21.03       17.88     15.46 o
   7  13   7       95.36      103.60     22.51 o
   9  13   7       40.84       32.96     27.36 o
  11  13   7       75.88       84.92     22.06 o
  -8  14   7        4.39       26.04     17.15 o
  -6  14   7       14.85       17.10     13.43 o
  -4  14   7        0.21       12.53     21.16 o
   0  14   7        1.62       23.74     42.63 o
   2  14   7       99.53       99.29     51.80 o
   4  14   7        0.12       33.56     31.30 o
   6  14   7       16.96        3.01     14.43 o
   8  14   7       29.56       -9.89     16.61 o
 -22   0   8      295.69      318.73     47.12 o
 -20   0   8      320.18      389.23     47.68 o
 -18   0   8     5575.91     5950.15    253.07 o
 -16   0   8       28.34      -12.95     36.15 o
 -14   0   8      148.88       67.45     33.99 o
 -12   0   8     4120.44     4249.68     98.46 o
 -10   0   8     2475.05     2300.36     60.46 o
  -8   0   8     5951.76     6084.34    124.87 o
  -6   0   8    32986.70    33883.53    740.59 o
  -4   0   8     3132.46     2992.88     66.43 o
  -2   0   8    17844.59    18618.25    319.90 o
   0   0   8     4073.40     4772.30     57.81 o
   2   0   8    55269.56    55925.46    696.73 o
   4   0   8    20193.77    23596.54    367.72 o
   6   0   8    10875.78    10615.09    174.49 o
   8   0   8    81664.10    84296.32   1282.86 o
  10   0   8      327.02      316.18     28.11 o
  12   0   8     1004.07      910.04     39.24 o
  14   0   8     3115.56     3100.87    103.39 o
  16   0   8      119.22      130.57     29.26 o
  18   0   8        9.76       50.83     27.40 o
  20   0   8      261.34      287.14     44.25 o
  22   0   8      765.57      880.74     76.89 o
 -21   1   8        4.24      -18.61     20.23 o
 -19   1   8       87.79       46.19     27.42 o
 -17   1   8     1265.00     1215.63    172.13 o
 -15   1   8      467.36      478.36     43.87 o
 -13   1   8        2.59      -11.13     11.13 o
 -11   1   8     2303.58     2213.57     61.77 o
  -9   1   8     1679.24     1746.64     81.81 o
  -7   1   8     2258.57     2533.60     56.10 o
  -5   1   8    20731.88    23238.03    274.22 o
  -3   1   8    19449.55    20009.39    208.32 o
  -1   1   8      504.67      505.51      9.84 o
   1   1   8     7558.82     7430.81     70.67 o
   3   1   8      669.72      521.08     12.95 o
   5   1   8     4839.63     4081.12     53.03 o
   7   1   8     2194.36     2175.91     36.51 o
   9   1   8    13197.56    13129.80    164.73 o
  11   1   8      242.59      218.12     13.36 o
  13   1   8      468.54      409.16     22.48 o
  15   1   8     1348.61     1439.07     47.75 o
  17   1   8        5.91        8.03     17.34 o
  19   1   8       58.09       43.94     22.60 o
  21   1   8     1628.09     1800.87     64.52 o
 -22   2   8       31.86       25.19     21.85 o
 -20   2   8      774.68      727.71     65.29 o
 -18   2   8       31.07      -11.36     19.28 o
 -16   2   8       31.25       -6.76     24.97 o
 -14   2   8      497.26      477.14     41.78 o
 -12   2   8        0.34      -11.35     11.35 o
 -10   2   8      177.82      170.94     15.28 o
  -8   2   8     1950.09     2119.56     48.06 o
  -6   2   8       42.16       15.25      7.06 o
  -4   2   8        2.54        0.09      5.22 o
  -2   2   8     5322.38     5338.18     69.56 o
   0   2   8      639.51      952.23     23.38 o
   2   2   8     4669.78     4810.54     56.05 o
   4   2   8     7221.18     7427.45     88.22 o
   6   2   8    10560.20    10617.65    132.34 o
   8   2   8        4.15        3.60      8.11 o
  10   2   8     1148.00     1213.96     45.87 o
  12   2   8      207.51      199.02     15.04 o
  14   2   8       28.75       29.60     14.04 o
  16   2   8      105.84      123.08     26.64 o
  18   2   8      947.08      790.37     39.18 o
  20   2   8       21.59        0.49     19.79 o
  22   2   8      248.45      325.00     35.05 o
 -21   3   8      219.84      214.46     28.69 o
 -19   3   8      209.49      173.62     48.55 o
 -17   3   8        0.39      -17.25     17.25 o
 -15   3   8      175.83      179.52     41.55 o
 -13   3   8     2852.14     2702.64     80.92 o
 -11   3   8     3875.02     3792.78     78.28 o
  -9   3   8     7646.34     7543.82    154.53 o
  -7   3   8      288.66      228.00     12.85 o
  -5   3   8        1.87        2.35      5.22 o
  -3   3   8     8134.80     7944.99     92.84 o
  -1   3   8    12082.29    11959.60    120.68 o
   1   3   8     6012.18     5703.32     61.24 o
   3   3   8     1570.80     1401.26     21.92 o
   5   3   8     2577.61     2843.16     39.98 o
   7   3   8        2.31        3.58      6.04 o
   9   3   8        0.32        6.52      7.23 o
  11   3   8     5016.00     5009.90     76.46 o
  13   3   8     2542.29     2524.39     51.29 o
  15   3   8       55.54       71.39     15.93 o
  17   3   8      405.97      400.98     29.17 o
  19   3   8      313.85      291.05     28.86 o
  21   3   8       36.13       61.64     21.06 o
 -22   4   8      121.85      137.40     36.53 o
 -20   4   8      473.75      454.43     41.32 o
 -18   4   8     3040.10     3189.37     93.71 o
 -16   4   8        9.21      -16.43     16.43 o
 -14   4   8      695.81      660.91     31.74 o
 -12   4   8      155.49      141.38     17.34 o
 -10   4   8     4215.10     4070.67     72.52 o
  -8   4   8    12787.36    12942.54    173.39 o
  -6   4   8    10118.09    10035.79    135.21 o
  -4   4   8      119.67       72.01      6.56 o
  -2   4   8     4674.60     4514.99     56.63 o
   0   4   8       26.06       22.91      4.44 o
   2   4   8    18454.82    19005.27    198.31 o
   4   4   8      989.18      753.90     20.07 o
   6   4   8     3573.90     3445.74     47.45 o
   8   4   8     2778.36     2666.04     43.42 o
  10   4   8      106.65      109.96     10.56 o
  12   4   8     1272.78     1305.78     30.91 o
  14   4   8      432.23      390.38     21.20 o
  16   4   8       14.54       31.54     14.50 o
  18   4   8      263.85      289.05     24.80 o
  20   4   8      144.12      176.86     23.51 o
 -21   5   8        8.95       32.68     19.40 o
 -19   5   8      183.12      166.52     25.64 o
 -17   5   8      605.00      562.36     32.85 o
 -15   5   8       15.77        2.73     14.69 o
 -13   5   8     2716.64     2549.48     64.57 o
 -11   5   8      935.60      928.00     29.99 o
  -9   5   8     3044.97     3149.49     53.58 o
  -7   5   8     6365.17     6758.21     96.06 o
  -5   5   8     3363.42     4051.17     56.39 o
  -3   5   8     2212.93     2305.16     32.84 o
  -1   5   8     7069.04     7299.90     81.03 o
   1   5   8      988.66      914.13     15.88 o
   3   5   8     2258.40     2485.77     35.32 o
   5   5   8        0.34       27.00      5.94 o
   7   5   8        2.72        0.57      7.01 o
   9   5   8     1263.79     1236.99     27.58 o
  11   5   8      297.30      326.91     15.85 o
  13   5   8     1311.30     1251.19     39.76 o
  15   5   8       11.07        5.08     12.23 o
  17   5   8        1.80      -11.38     14.27 o
  19   5   8       79.88       68.38     19.21 o
  21   5   8      608.69      664.93     37.35 o
 -20   6   8      941.76      949.62     60.67 o
 -18   6   8      131.73      130.87     25.16 o
 -16   6   8     1226.36     1298.31     46.84 o
 -14   6   8      678.60      675.94     32.11 o
 -12   6   8     3185.90     3059.60     56.30 o
 -10   6   8      512.86      580.84     28.64 o
  -8   6   8     9430.80     9224.21    127.93 o
  -6   6   8     4080.75     4075.99     57.61 o
  -4   6   8     1307.49     1280.17     23.68 o
  -2   6   8     1411.46     1447.60     23.59 o
   0   6   8      981.47      999.98     19.27 o
   2   6   8     5421.52     5627.48     64.07 o
   4   6   8    13715.81    13681.15    154.95 o
   6   6   8     7917.87     7893.84    114.77 o
   8   6   8      482.60      526.17     26.88 o
  10   6   8     1055.70     1080.26     26.63 o
  12   6   8      323.84      317.01     17.38 o
  14   6   8      808.34      841.64     30.13 o
  16   6   8        4.19      -14.06     14.06 o
  18   6   8      866.56      783.59     46.47 o
  20   6   8       98.27       95.14     21.90 o
 -19   7   8        2.08       -1.84     17.45 o
 -17   7   8       12.04       -1.61     16.32 o
 -15   7   8     1061.68      967.03     40.43 o
 -13   7   8     2311.39     2221.45     52.08 o
 -11   7   8        7.47       -1.84      9.81 o
  -9   7   8     4356.53     4316.95     62.91 o
  -7   7   8     3671.03     3739.12     51.45 o
  -5   7   8     4904.63     4651.41     69.24 o
  -3   7   8      256.05      316.58     10.44 o
  -1   7   8     9216.20     8693.62    111.64 o
   1   7   8     5761.20     5577.57     95.45 o
   3   7   8      625.65      660.47     14.54 o
   5   7   8      891.92      870.92     28.86 o
   7   7   8       25.21       21.90      6.85 o
   9   7   8      105.43       86.92     10.15 o
  11   7   8     4646.76     4763.61     72.09 o
  13   7   8     2631.05     2561.73     52.75 o
  15   7   8      391.81      389.68     24.31 o
  17   7   8       44.54       70.99     19.40 o
  19   7   8       43.44       15.01     17.96 o
 -18   8   8       73.13       61.85     23.63 o
 -16   8   8       82.71       99.95     22.68 o
 -14   8   8      392.60      396.29     21.93 o
 -12   8   8      521.55      535.94     21.76 o
 -10   8   8      208.69      181.08     13.79 o
  -8   8   8     7462.77     7224.54     94.78 o
  -6   8   8      896.80      863.89     17.85 o
  -4   8   8      293.52      350.71     13.96 o
  -2   8   8     2083.12     1900.08     28.86 o
   0   8   8        4.37        9.36      6.78 o
   2   8   8      669.82      595.35     19.90 o
   4   8   8       10.81        2.97      6.42 o
   6   8   8     2990.12     2973.09     42.84 o
   8   8   8      129.08      123.16     10.68 o
  10   8   8       97.01      148.81     13.01 o
  12   8   8      674.27      644.53     22.93 o
  14   8   8       68.56       92.43     14.98 o
  16   8   8       66.27       28.72     17.87 o
  18   8   8     1112.46     1198.09     48.92 o
 -17   9   8      340.40      424.83     45.57 o
 -15   9   8        7.40       20.79     17.82 o
 -13   9   8      307.67      260.17     19.13 o
 -11   9   8      253.92      263.12     17.20 o
  -9   9   8      535.24      481.14     25.15 o
  -7   9   8      184.07      234.19     17.44 o
  -5   9   8       79.75      140.43     11.37 o
  -3   9   8        2.81       -5.20      5.27 o
  -1   9   8      135.52      116.74      9.69 o
   1   9   8      801.26      879.32     23.63 o
   3   9   8     3142.96     3084.61     49.27 o
   5   9   8     1678.47     1662.26     36.26 o
   7   9   8      240.19      247.15     12.19 o
   9   9   8      570.99      671.28     23.16 o
  11   9   8      451.41      460.11     20.57 o
  13   9   8      675.62      627.72     27.53 o
  15   9   8      625.09      666.85     33.57 o
  17   9   8      291.29      232.78     30.31 o
 -16  10   8      770.22      773.89     41.05 o
 -14  10   8      269.49      260.64     26.98 o
 -12  10   8      990.51      939.26     29.96 o
 -10  10   8      180.42      200.82     26.97 o
  -8  10   8     1980.42     2029.72     53.66 o
  -6  10   8      798.03      911.20     61.29 o
  -4  10   8     4393.58     4151.03     67.77 o
  -2  10   8      113.01      102.16     15.81 o
   0  10   8     3107.53     2908.04     70.63 o
   2  10   8      341.05      301.83     20.59 o
   4  10   8     4326.85     4423.20     83.51 o
   6  10   8      383.74      393.59     31.01 o
   8  10   8      254.20      284.89     28.51 o
  10  10   8      361.80      381.39     20.71 o
  12  10   8      232.69      249.25     18.75 o
  14  10   8       11.21       -2.88     14.85 o
  16  10   8      173.61      203.60     24.18 o
 -15  11   8       18.31       13.66     26.96 o
 -13  11   8     1230.88     1382.33     46.82 o
 -11  11   8      180.45      249.55     23.91 o
  -9  11   8       26.59       40.89     13.02 o
  -7  11   8      333.24      326.37     26.51 o
  -5  11   8      863.27      959.29     28.25 o
  -3  11   8        7.42       15.93     11.59 o
  -1  11   8     1309.26     1456.38    109.00 o
   1  11   8      710.67      635.11     74.46 o
   3  11   8        1.22       -4.87     10.68 o
   5  11   8       29.27       22.82     30.18 o
   7  11   8      266.05      215.27     23.05 o
   9  11   8       47.04       31.31     12.92 o
  11  11   8        9.33       13.38     14.88 o
  13  11   8      817.12      757.57     40.23 o
  15  11   8        0.58        8.82     20.04 o
 -12  12   8      199.58      270.99     23.26 o
 -10  12   8      278.77      370.43     22.20 o
  -8  12   8      131.86      100.35     17.33 o
  -6  12   8       26.57       16.75     12.54 o
  -4  12   8       16.44       27.66     21.04 o
  -2  12   8      169.05      179.07     34.02 o
   0  12   8       11.98      -30.22     32.38 o
   2  12   8      789.77      807.24     89.03 o
   4  12   8       65.15       58.59     15.95 o
   6  12   8      819.76      826.42     35.25 o
   8  12   8        2.44       10.98     14.74 o
  10  12   8        0.03       -0.06     17.38 o
  12  12   8       10.64        6.26     24.08 o
 -11  13   8      403.57      547.87     34.99 o
  -9  13   8      403.88      300.13     26.32 o
  -7  13   8       83.38       79.44     17.01 o
  -5  13   8       48.13       73.10     18.63 o
  -3  13   8      177.55      178.61     48.56 o
  -1  13   8        4.27       -0.54     35.61 o
   1  13   8      138.96      185.08     53.42 o
   3  13   8      836.42      855.33     34.61 o
   5  13   8      366.84      310.42     22.78 o
   7  13   8        0.04        3.16     14.95 o
   9  13   8      409.11      455.21     34.77 o
  -6  14   8      213.97      294.21     23.18 o
  -4  14   8     1139.94     1050.00     56.98 o
   0  14   8      256.95      285.99     67.99 o
   2  14   8       10.50       49.10     46.95 o
   4  14   8      393.83      368.65     68.80 o
   6  14   8       22.59        7.62     15.96 o
 -21   1   9      808.21      771.44     44.29 o
 -19   1   9      607.42      520.21     99.29 o
 -17   1   9       31.78       32.03     28.04 o
 -15   1   9     1186.28     1139.32     63.04 o
 -13   1   9      208.54      250.40     41.84 o
 -11   1   9     1330.84     1216.46     47.23 o
  -9   1   9    10185.96     9992.24    183.42 o
  -7   1   9     8520.73     7631.65    117.75 o
  -5   1   9    24618.63    27485.59    383.15 o
  -3   1   9      737.62      711.74     15.81 o
  -1   1   9     5265.81     5899.38     63.66 o
   1   1   9     1547.97     1515.18     23.95 o
   3   1   9     3631.27     3565.01     47.18 o
   5   1   9     7215.07     6599.73     81.03 o
   7   1   9    12429.56    12296.35    152.96 o
   9   1   9       46.03       31.66      8.95 o
  11   1   9        5.25       16.55      8.83 o
  13   1   9      378.79      375.67     22.56 o
  15   1   9      429.08      354.67     33.57 o
  17   1   9      477.64      482.21     31.68 o
  19   1   9      467.94      465.69     33.98 o
  21   1   9       18.60       13.18     22.85 o
 -22   2   9      686.34      841.11     47.43 o
 -20   2   9      270.58      319.05     36.53 o
 -18   2   9        3.41       12.30     26.65 o
 -16   2   9     1315.98     1333.70     69.39 o
 -14   2   9    13419.61    13064.86    320.89 o
 -12   2   9     2059.52     2011.26     52.49 o
 -10   2   9     1854.03     1599.18     49.61 o
  -8   2   9      394.08      482.34     21.55 o
  -6   2   9     1946.30     1664.64     48.83 o
  -4   2   9     2733.75     3000.78     52.59 o
  -2   2   9    35368.80    34920.97    405.23 o
   0   2   9    14419.69    13996.00    171.88 o
   2   2   9    12933.69    14315.73    172.50 o
   4   2   9     1699.13     2419.68     38.00 o
   6   2   9     6616.33     7867.33    101.96 o
   8   2   9     1016.71     1096.27     24.92 o
  10   2   9        9.44       -4.67      7.59 o
  12   2   9    12113.98    12436.00    227.62 o
  14   2   9      128.07       93.06     17.72 o
  16   2   9      483.00      457.02     30.52 o
  18   2   9       46.47       43.74     20.61 o
  20   2   9       38.32       56.97     22.58 o
  22   2   9      756.97      756.28     52.04 o
 -21   3   9      424.78      521.17     43.90 o
 -19   3   9       17.97      -13.10     20.38 o
 -17   3   9      223.20      203.79     36.75 o
 -15   3   9     2935.59     2725.59    100.72 o
 -13   3   9     7143.95     6862.33    157.79 o
 -11   3   9       50.09       37.44     13.17 o
  -9   3   9    12595.97    12491.70    262.78 o
  -7   3   9     1422.75     1245.63     34.07 o
  -5   3   9     6880.50     8248.54    112.77 o
  -3   3   9      234.26      320.12     11.64 o
  -1   3   9     3178.72     3692.10     48.37 o
   1   3   9     3917.78     3763.56     47.71 o
   3   3   9    13934.21    15042.31    169.69 o
   5   3   9     1584.99     1409.65     25.08 o
   7   3   9      715.67      782.64     22.93 o
   9   3   9     3578.58     3708.81     57.12 o
  11   3   9      524.25      541.09     21.51 o
  13   3   9     1706.64     1585.17     39.57 o
  15   3   9      154.90      104.71     17.01 o
  17   3   9       60.50       91.13     18.42 o
  19   3   9       27.71       28.98     17.66 o
  21   3   9       24.56       -0.34     18.57 o
 -20   4   9       40.09       16.16     22.04 o
 -18   4   9      504.88      539.38     39.88 o
 -16   4   9        0.05      -17.01     17.01 o
 -14   4   9        2.86      -20.23     20.23 o
 -12   4   9     5307.21     5368.57    105.61 o
 -10   4   9      130.75      133.36     13.81 o
  -8   4   9     1984.26     2230.69     52.89 o
  -6   4   9     1954.85     1849.54     34.27 o
  -4   4   9     4367.30     4486.22     79.59 o
  -2   4   9      298.63      290.50      9.26 o
   0   4   9     1305.04     1218.94     18.62 o
   2   4   9     2845.40     2482.80     37.92 o
   4   4   9      198.32      230.35      9.93 o
   6   4   9      129.24      181.83      9.91 o
   8   4   9     2677.20     2538.97     42.74 o
  10   4   9      491.47      489.14     17.97 o
  12   4   9      233.56      251.41     15.65 o
  14   4   9      776.56      798.19     28.74 o
  16   4   9        1.32       -0.90     13.18 o
  18   4   9       11.31       -2.19     14.88 o
  20   4   9      328.84      373.41     29.54 o
 -21   5   9      268.72      315.71     33.07 o
 -19   5   9     1675.31     1784.80     60.65 o
 -17   5   9      856.27      758.34     38.08 o
 -15   5   9      233.60      237.26     23.10 o
 -13   5   9        0.19      -11.69     12.21 o
 -11   5   9     4772.34     4811.59     85.27 o
  -9   5   9     4627.12     4420.74     70.00 o
  -7   5   9     6042.43     5810.67     85.22 o
  -5   5   9     6891.05     7068.69     98.77 o
  -3   5   9      340.34      289.81     10.30 o
  -1   5   9      635.91      816.97     16.88 o
   1   5   9     3406.55     3242.92     40.90 o
   3   5   9     5998.11     6077.76     87.21 o
   5   5   9     2512.46     2494.23     37.36 o
   7   5   9     2788.75     2542.32     39.19 o
   9   5   9      314.10      277.73     14.13 o
  11   5   9       10.92        3.92      8.98 o
  13   5   9      574.03      590.26     29.27 o
  15   5   9      275.24      288.22     22.71 o
  17   5   9        0.42       13.10     15.30 o
  19   5   9      452.06      493.41     31.34 o
 -20   6   9       16.44       -4.92     19.58 o
 -18   6   9       33.37       53.26     19.66 o
 -16   6   9        1.69       -4.36     21.89 o
 -14   6   9      754.27      776.36     30.88 o
 -12   6   9     1368.60     1333.28     54.38 o
 -10   6   9     4339.48     4129.90     67.92 o
  -8   6   9      274.93      313.06     15.17 o
  -6   6   9      214.42      231.97     12.22 o
  -4   6   9      238.54      252.10     10.57 o
  -2   6   9     1549.05     1446.27     24.59 o
   0   6   9     2308.37     2009.87     33.56 o
   2   6   9     6888.75     7275.47     81.73 o
   4   6   9     1702.72     1788.74     27.65 o
   6   6   9      188.62      214.86     10.68 o
   8   6   9       67.35       63.66      8.54 o
  10   6   9      147.07      154.92     13.34 o
  12   6   9     6254.77     6344.39     93.39 o
  14   6   9      801.24      888.86     31.64 o
  16   6   9      687.25      641.48     31.19 o
  18   6   9        1.07      -15.51     15.51 o
  20   6   9       31.09       19.22     19.94 o
 -19   7   9        4.01       14.29     21.46 o
 -17   7   9       15.17       12.45     16.92 o
 -15   7   9       77.70       48.02     18.33 o
 -13   7   9     1598.89     1569.39     38.82 o
 -11   7   9      548.70      499.01     20.49 o
  -9   7   9      224.71      207.20     14.03 o
  -7   7   9     2595.73     2680.08     47.72 o
  -5   7   9     3240.16     3369.68     49.49 o
  -3   7   9      207.94      231.52      9.58 o
  -1   7   9     2726.73     2687.67     35.44 o
   1   7   9      284.43      284.98     15.78 o
   3   7   9     2191.70     2400.36     35.15 o
   5   7   9        0.48       -5.77      5.77 o
   7   7   9       15.16       10.48      6.88 o
   9   7   9      185.01      166.62     12.33 o
  11   7   9       70.14       95.09     12.88 o
  13   7   9        2.43      -11.71     11.71 o
  15   7   9      111.85      120.77     17.38 o
  17   7   9      126.60       72.42     18.75 o
  19   7   9        0.34       -9.28     17.55 o
 -18   8   9       63.73       90.74     24.93 o
 -16   8   9      774.02      728.30     50.07 o
 -14   8   9       14.50       23.33     14.32 o
 -12   8   9      802.95      884.39     41.23 o
 -10   8   9      471.78      497.92     20.00 o
  -8   8   9        5.77        6.61     11.00 o
  -6   8   9      463.42      456.87     14.58 o
  -4   8   9     1244.94     1273.28     26.44 o
  -2   8   9      319.97      297.92     11.21 o
   0   8   9     2363.89     2432.14     37.69 o
   2   8   9      341.82      304.06     13.77 o
   4   8   9        6.55        5.08      6.13 o
   6   8   9     1602.07     1593.10     30.36 o
   8   8   9     1221.61     1297.06     28.71 o
  10   8   9     5073.51     5251.67     77.53 o
  12   8   9       71.09       65.71     13.07 o
  14   8   9       14.31        2.70     12.54 o
  16   8   9       56.21       17.05     17.80 o
  18   8   9        6.32       16.90     19.98 o
 -17   9   9      316.03      325.17     31.36 o
 -15   9   9       13.25        1.82     19.67 o
 -13   9   9      277.01      252.99     19.06 o
 -11   9   9       83.92       73.46     13.05 o
  -9   9   9       32.26       17.19     10.14 o
  -7   9   9     1364.04     1257.10     37.04 o
  -5   9   9      963.07      916.34     29.62 o
  -3   9   9      206.84      193.40     11.79 o
  -1   9   9      242.37      262.66     11.04 o
   1   9   9     1446.41     1421.39     28.86 o
   3   9   9      228.19      209.74     21.72 o
   5   9   9      178.58      213.87     13.07 o
   7   9   9     3771.30     3726.68     61.31 o
   9   9   9       66.07       74.60     11.95 o
  11   9   9       71.33      122.20     14.60 o
  13   9   9       77.32       67.80     15.85 o
  15   9   9       50.07       30.08     17.63 o
  17   9   9        0.73       -5.78     19.84 o
 -16  10   9       92.23       83.29     21.84 o
 -14  10   9      115.60       74.38     16.48 o
 -12  10   9      483.58      493.08     22.76 o
 -10  10   9        4.86       -8.21      9.16 o
  -8  10   9      225.14      273.87     19.44 o
  -6  10   9     1004.60      898.34     30.26 o
  -4  10   9      444.53      397.76     19.32 o
  -2  10   9      708.50      650.99     19.62 o
   0  10   9        0.97       -6.13      6.44 o
   2  10   9      842.93      803.19     21.84 o
   4  10   9     1465.59     1622.58     41.27 o
   6  10   9      106.93       99.02     14.07 o
   8  10   9     1269.28     1169.38     38.10 o
  10  10   9      368.42      398.04     20.05 o
  12  10   9        2.44       22.04     19.86 o
  14  10   9      262.64      248.99     23.54 o
  16  10   9      134.45      196.23     29.08 o
 -15  11   9        3.91      -22.07     25.45 o
 -13  11   9       23.17       58.75     18.83 o
 -11  11   9       81.48       84.12     17.50 o
  -9  11   9     1453.47     1441.24     42.05 o
  -7  11   9      406.00      413.73     21.44 o
  -5  11   9     2177.80     1969.22     46.32 o
  -3  11   9     1465.98     1423.22     33.41 o
  -1  11   9        7.48       44.02     14.94 o
   1  11   9      244.74      222.45     11.72 o
   3  11   9      341.70      340.51     16.28 o
   5  11   9     1042.20     1074.52     32.26 o
   7  11   9       74.62       72.49     18.69 o
   9  11   9        0.03       -0.68     11.93 o
  11  11   9      164.88      233.17     22.43 o
  13  11   9        9.98        8.33     18.69 o
 -12  12   9      777.42      959.56     53.74 o
 -10  12   9      219.92      263.89     21.15 o
  -8  12   9       24.23       -9.97     11.13 o
  -6  12   9      131.14      139.54     17.12 o
  -4  12   9      238.97      196.78     22.81 o
  -2  12   9     1106.88     1127.91    118.71 o
   0  12   9       78.75       86.88     46.41 o
   2  12   9      162.00      142.16     13.27 o
   4  12   9      865.84      787.77     85.26 o
   6  12   9      414.37      281.13     22.89 o
   8  12   9       99.24      138.26     35.13 o
  10  12   9     1605.26     1745.18     77.17 o
  12  12   9        7.83       27.46     24.43 o
  -9  13   9       17.68        3.43     17.09 o
  -7  13   9      627.02      595.78     50.99 o
  -5  13   9      139.23      119.26     16.93 o
  -3  13   9      176.57      121.66     23.51 o
  -1  13   9        0.13       11.33     37.23 o
   1  13   9       21.10       39.29     13.43 o
   3  13   9       12.57        2.79     15.49 o
   5  13   9      455.65      485.82     29.18 o
   7  13   9      131.17      103.41     22.47 o
   9  13   9      130.06      140.92     28.76 o
  -6  14   9       14.07        3.40     15.68 o
  -4  14   9        1.34      -11.82     17.54 o
   0  14   9      154.56      160.26     60.97 o
   2  14   9      172.13      148.50     17.53 o
   4  14   9      122.91       66.74     19.66 o
   6  14   9       41.59       57.34     24.33 o
 -22   0  10      823.34      772.74    110.08 o
 -20   0  10     1295.06     1308.53    110.08 o
 -18   0  10      128.09       99.29     46.95 o
 -16   0  10      507.14      460.82     64.21 o
 -14   0  10     4698.58     4221.82    187.78 o
 -12   0  10     1140.29     1119.09     97.67 o
 -10   0  10     1072.33     1155.25     46.92 o
  -8   0  10    15225.83    15239.96    421.76 o
  -6   0  10    13908.22    14057.39    298.68 o
  -4   0  10    10078.58    11280.49    212.23 o
  -2   0  10     4677.23     5070.77     88.70 o
   0   0  10     4637.06     4703.08     74.13 o
   2   0  10     2118.47     1943.78     36.96 o
   4   0  10     1662.73     1636.76     33.96 o
   6   0  10    38064.76    39721.23    708.09 o
   8   0  10     1009.69     1111.82     39.56 o
  10   0  10     9584.30     9360.03    255.81 o
  12   0  10     8442.65     7937.12    168.56 o
  14   0  10     4478.26     4271.96    132.38 o
  16   0  10       74.12       53.10     30.49 o
  18   0  10     1601.99     1818.04     84.51 o
  20   0  10        0.55       -4.96     31.84 o
 -21   1  10       21.22       12.32     26.42 o
 -19   1  10      125.53      134.90     35.48 o
 -17   1  10        1.57      -24.79     24.79 o
 -15   1  10     1052.42      940.08     58.84 o
 -13   1  10     6998.62     6647.81    182.95 o
 -11   1  10      267.29      225.68     22.30 o
  -9   1  10     2286.11     2277.97     59.57 o
  -7   1  10     4751.93     5037.70     83.70 o
  -5   1  10     1586.22     1777.06     37.13 o
  -3   1  10       38.60       89.99      8.29 o
  -1   1  10     2693.23     3068.48     41.92 o
   1   1  10     5401.06     6339.67     72.15 o
   3   1  10      704.95     1114.15     22.47 o
   5   1  10      119.52      177.37      9.58 o
   7   1  10     9733.40    10330.49    123.09 o
   9   1  10      141.32      141.71     11.51 o
  11   1  10       24.30       11.15     11.00 o
  13   1  10       23.21       -4.04     15.05 o
  15   1  10      105.81      101.18     19.10 o
  17   1  10       10.88        7.94     16.94 o
  19   1  10      152.51      120.64     24.88 o
  21   1  10       22.97        9.26     22.05 o
 -22   2  10       45.51       40.36     24.28 o
 -20   2  10        5.03        9.19     23.32 o
 -18   2  10       32.02       33.39     29.52 o
 -16   2  10       11.92       13.12     28.60 o
 -14   2  10      414.21      436.57     42.15 o
 -12   2  10      531.87      430.94     24.82 o
 -10   2  10     1528.85     1613.23     50.78 o
  -8   2  10      536.73      559.28     41.67 o
  -6   2  10        2.16       -4.34      7.71 o
  -4   2  10     1125.70     1102.73     30.25 o
  -2   2  10     1114.97     1387.89     25.87 o
   0   2  10      367.69      438.88     18.59 o
   2   2  10     2862.10     2997.97     44.76 o
   4   2  10     3087.48     3037.78     49.81 o
   6   2  10      482.90      460.43     20.45 o
   8   2  10       22.90       17.53      7.11 o
  10   2  10      232.18      221.95     16.42 o
  12   2  10     1050.56     1036.06     35.15 o
  14   2  10      311.82      295.85     32.05 o
  16   2  10      372.51      369.61     28.69 o
  18   2  10       60.62       16.24     19.24 o
  20   2  10        1.45      -18.43     18.43 o
 -21   3  10       71.38      146.96     31.87 o
 -19   3  10       10.44       16.36     22.29 o
 -17   3  10      272.01      282.35     40.22 o
 -15   3  10      974.79      931.01     57.03 o
 -13   3  10     3751.77     3329.21    121.56 o
 -11   3  10     1755.36     1645.22     48.76 o
  -9   3  10      111.32      121.26     15.27 o
  -7   3  10      545.10      525.55     19.46 o
  -5   3  10     3504.32     3910.42     59.82 o
  -3   3  10     5787.46     5632.95     74.30 o
  -1   3  10       26.78       47.51      6.09 o
   1   3  10      151.18      198.62      8.25 o
   3   3  10     2661.56     2800.47     40.26 o
   5   3  10     1067.49     1129.97     22.68 o
   7   3  10     1815.62     1861.01     34.32 o
   9   3  10      274.82      218.25     13.15 o
  11   3  10      129.24      108.11     13.82 o
  13   3  10      372.38      321.79     20.07 o
  15   3  10      380.78      375.97     31.31 o
  17   3  10       13.93        9.78     15.04 o
  19   3  10       71.22       64.02     19.46 o
  21   3  10       46.55       42.81     20.33 o
 -20   4  10      282.00      345.64     37.75 o
 -18   4  10      277.62      239.22     32.02 o
 -16   4  10      131.59      121.41     31.29 o
 -14   4  10       66.30       30.11     54.50 o
 -12   4  10      553.75      567.52     44.39 o
 -10   4  10     3153.27     2996.31     59.15 o
  -8   4  10     8782.99     9204.36    141.53 o
  -6   4  10       90.60       66.81      9.33 o
  -4   4  10     4399.23     4957.05     83.29 o
  -2   4  10      692.05      734.08     18.21 o
   0   4  10    11808.27    11978.44    129.27 o
   2   4  10     5352.22     5536.94     74.19 o
   4   4  10     6029.86     5862.54     73.65 o
   6   4  10     3740.70     3787.74     52.74 o
   8   4  10      136.31      155.31     11.66 o
  10   4  10     3230.81     3085.16     51.90 o
  12   4  10     2741.38     2624.12     64.12 o
  14   4  10      719.75      647.72     26.45 o
  16   4  10      211.91      216.16     21.42 o
  18   4  10      196.05      233.87     23.81 o
  20   4  10        0.18      -16.18     16.18 o
 -19   5  10       74.92       63.91     22.07 o
 -17   5  10        1.78      -16.16     16.50 o
 -15   5  10      149.57      165.31     25.09 o
 -13   5  10      689.69      645.86     27.74 o
 -11   5  10      214.56      243.24     18.07 o
  -9   5  10       47.69       78.50     12.68 o
  -7   5  10        0.63       -7.52      7.52 o
  -5   5  10      498.81      456.36     16.23 o
  -3   5  10        8.13       -5.49      5.49 o
  -1   5  10      589.21      629.91     15.45 o
   1   5  10     4820.26     5242.34     62.12 o
   3   5  10     8797.88     9574.36    120.55 o
   5   5  10        4.98       16.38      6.40 o
   7   5  10      380.22      402.13     14.38 o
   9   5  10      193.76      115.16     11.49 o
  11   5  10      149.81      153.13     13.91 o
  13   5  10       70.47       78.40     14.48 o
  15   5  10       49.52       32.02     15.36 o
  17   5  10        2.64       -0.67     14.94 o
  19   5  10       41.08       27.59     18.65 o
 -20   6  10       64.38       70.89     23.62 o
 -18   6  10      150.76      149.71     23.64 o
 -16   6  10      363.96      417.96     32.79 o
 -14   6  10     1082.13     1011.29     39.43 o
 -12   6  10      110.65       25.53     13.65 o
 -10   6  10     2262.55     2129.33     47.95 o
  -8   6  10      808.00      725.11     23.03 o
  -6   6  10      751.31      795.55     22.09 o
  -4   6  10      107.17      118.19      9.38 o
  -2   6  10      918.54     1081.06     19.59 o
   0   6  10      305.16      234.07     10.32 o
   2   6  10     2244.09     2290.17     32.39 o
   4   6  10     2899.05     2678.85     40.61 o
   6   6  10        0.12        6.23      6.69 o
   8   6  10     2800.58     2959.84     45.49 o
  10   6  10      169.55      183.27     14.28 o
  12   6  10     6382.96     6500.74    102.43 o
  14   6  10      942.83      916.51     32.18 o
  16   6  10      458.98      513.33     29.39 o
  18   6  10      127.81      111.85     21.17 o
 -19   7  10      323.45      387.38     57.98 o
 -17   7  10      546.83      593.98     35.83 o
 -15   7  10     1479.53     1458.39     48.63 o
 -13   7  10       12.48      -11.57     11.57 o
 -11   7  10      352.22      320.74     18.12 o
  -9   7  10      285.46      328.54     18.77 o
  -7   7  10     2642.45     2633.22     46.71 o
  -5   7  10      876.76      787.75     20.09 o
  -3   7  10     8677.79     8413.33    102.11 o
  -1   7  10       51.55       81.95      8.31 o
   1   7  10      374.99      371.57     13.70 o
   3   7  10      692.98      710.68     17.05 o
   5   7  10     1571.39     1551.26     26.27 o
   7   7  10        0.06        7.92      7.65 o
   9   7  10     1368.94     1374.87     31.88 o
  11   7  10      514.72      535.18     21.02 o
  13   7  10      265.14      256.83     19.45 o
  15   7  10       62.56       42.40     15.47 o
  17   7  10        0.10      -15.41     15.41 o
  19   7  10      285.18      301.89     28.17 o
 -18   8  10        0.40      -21.90     25.49 o
 -16   8  10      170.70      160.50     29.56 o
 -14   8  10       13.04       13.55     15.45 o
 -12   8  10      345.81      377.00     20.03 o
 -10   8  10     1376.62     1318.71     32.68 o
  -8   8  10      296.31      347.67     16.73 o
  -6   8  10        9.09       19.50      8.00 o
  -4   8  10     5289.32     5134.31     69.88 o
  -2   8  10     1832.87     1738.34     26.65 o
   0   8  10     7131.14     7073.70    107.87 o
   2   8  10     2579.24     2487.62     40.11 o
   4   8  10      127.68      109.25      9.19 o
   6   8  10       98.34      107.74      9.99 o
   8   8  10     1216.88     1198.94     27.96 o
  10   8  10      381.21      418.64     18.68 o
  12   8  10      111.75      133.89     15.57 o
  14   8  10      134.34      135.65     17.19 o
  16   8  10      958.44     1052.27     65.95 o
  18   8  10       79.45       63.06     22.35 o
 -17   9  10        0.34      -13.24     19.37 o
 -15   9  10      171.45      138.31     23.64 o
 -13   9  10       39.52       15.74     12.70 o
 -11   9  10      103.70       71.51     13.08 o
  -9   9  10      104.17      122.46     13.92 o
  -7   9  10       69.16       69.46     10.26 o
  -5   9  10      247.32      202.51     24.27 o
  -3   9  10       76.84       52.27      9.46 o
  -1   9  10     1382.76     1270.23     38.53 o
   1   9  10      616.63      639.37     20.67 o
   3   9  10     4265.70     4112.77     71.15 o
   5   9  10     2195.44     2348.05     49.19 o
   7   9  10      413.57      367.14     16.95 o
   9   9  10      494.26      575.16     22.25 o
  11   9  10     1672.28     1683.07     40.20 o
  13   9  10      264.99      289.23     22.07 o
  15   9  10      646.76      676.90     39.64 o
  17   9  10        9.81        5.84     20.64 o
 -16  10  10        1.45      -18.93     18.93 o
 -14  10  10      172.52      189.20     22.25 o
 -12  10  10      313.12      313.80     19.46 o
 -10  10  10      175.39      175.30     13.98 o
  -8  10  10      721.98      667.53     32.80 o
  -6  10  10     1733.81     1753.57     45.41 o
  -4  10  10      593.65      527.20     23.04 o
  -2  10  10      582.78      605.09     20.63 o
   0  10  10        1.32        1.27      7.92 o
   2  10  10       64.02       52.00      9.44 o
   4  10  10      633.02      695.50     27.23 o
   6  10  10     1356.96     1328.76     39.68 o
   8  10  10       20.83       10.72      9.96 o
  10  10  10        6.79      -10.76     11.54 o
  12  10  10      757.35      766.58     33.23 o
  14  10  10      278.25      266.44     32.71 o
 -13  11  10      189.96      221.32     30.53 o
 -11  11  10       43.86       27.01     18.30 o
  -9  11  10        8.46      -15.42     15.42 o
  -7  11  10      116.23      125.40     15.64 o
  -5  11  10      149.72      117.50     14.50 o
  -3  11  10     1218.22     1122.59     27.98 o
  -1  11  10        0.44       -8.09      8.09 o
   1  11  10      200.80      244.30     14.56 o
   3  11  10      626.49      579.09     27.23 o
   5  11  10       20.60       32.00     11.72 o
   7  11  10      295.43      286.55     23.44 o
   9  11  10      114.88      130.14     17.56 o
  11  11  10      200.70      203.57     24.59 o
  13  11  10        4.19       27.56     20.84 o
 -12  12  10       37.21       65.45     19.51 o
 -10  12  10        9.99       21.67     14.90 o
  -8  12  10        1.28       11.78     12.82 o
  -6  12  10        1.22       17.17     11.56 o
  -4  12  10      227.06      206.03     19.09 o
  -2  12  10        9.48       18.81     11.21 o
   0  12  10      650.73      737.16     29.01 o
   2  12  10       40.88       45.37     12.70 o
   4  12  10        0.62       21.40     36.96 o
   6  12  10       12.84       10.21     14.80 o
   8  12  10      567.98      485.63     31.81 o
  10  12  10      187.71      204.50     33.58 o
  12  12  10      155.08      228.69    101.17 o
  -9  13  10      124.50      104.04     21.81 o
  -7  13  10       14.27        2.78     22.62 o
  -5  13  10       12.43       -6.34     14.20 o
  -3  13  10       14.51      -10.03     10.03 o
  -1  13  10      460.32      518.70     40.03 o
   1  13  10      192.99      180.23     15.94 o
   3  13  10      906.27      813.44     50.18 o
   5  13  10      700.77      750.38     36.34 o
   7  13  10       21.52       11.06     16.88 o
   9  13  10      181.66      205.74     31.89 o
  -4  14  10      850.55      843.46     42.36 o
  -2  14  10       32.96       45.24     12.96 o
   0  14  10      109.56      106.91     13.95 o
   2  14  10      160.75      194.40     17.35 o
   4  14  10      175.41      195.44     35.34 o
 -21   1  11       45.89       94.08     30.19 o
 -19   1  11      112.89      151.89     53.69 o
 -17   1  11      414.13      455.49     47.47 o
 -15   1  11      864.36      995.70     60.65 o
 -13   1  11       42.99        1.91     24.77 o
 -11   1  11       19.23       21.89     11.90 o
  -9   1  11      973.61     1042.56     40.55 o
  -7   1  11       95.08       86.29     11.46 o
  -5   1  11       23.53       14.77      7.68 o
  -3   1  11    12256.61    11976.68    159.82 o
  -1   1  11     1067.89      893.83     19.86 o
   1   1  11        6.62       11.91      6.29 o
   3   1  11       35.02       59.53      6.28 o
   5   1  11        3.52       17.33      6.65 o
   7   1  11      752.06      778.56     20.38 o
   9   1  11       63.33       62.89     10.25 o
  11   1  11     6787.46     6783.21    126.37 o
  13   1  11       13.91      -14.92     14.92 o
  15   1  11       51.10       63.28     18.26 o
  17   1  11       32.26       35.09     33.41 o
  19   1  11        0.72       -8.11     20.53 o
  21   1  11       22.44       -1.10     22.39 o
 -20   2  11     1466.37     1675.13     70.39 o
 -18   2  11      142.42       94.73     33.38 o
 -16   2  11       67.53       61.60     27.06 o
 -14   2  11       20.15       53.10     26.68 o
 -12   2  11      826.15      825.84     41.25 o
 -10   2  11      810.08      793.01     31.44 o
  -8   2  11    11399.29    10976.70    186.29 o
  -6   2  11      487.21      391.52     19.43 o
  -4   2  11      468.55      448.04     25.56 o
  -2   2  11     3066.39     3870.19     60.48 o
   0   2  11    34434.58    35473.78    414.00 o
   2   2  11    13972.66    14340.97    189.48 o
   4   2  11    15882.88    14367.84    190.72 o
   6   2  11      451.09      557.19     17.84 o
   8   2  11     4955.68     4809.13     70.45 o
  10   2  11       53.98       32.08     10.34 o
  12   2  11      160.53      199.30     25.39 o
  14   2  11     2940.50     2812.88     63.89 o
  16   2  11      493.02      479.18     31.76 o
  18   2  11       13.65      -17.70     17.70 o
  20   2  11       69.31       11.73     18.85 o
 -21   3  11       60.84       79.04     27.54 o
 -19   3  11      497.26      510.72     41.25 o
 -17   3  11        7.21        9.21     24.76 o
 -15   3  11      601.16      636.80     50.26 o
 -13   3  11      183.30      179.67     32.65 o
 -11   3  11      926.69      802.66     33.40 o
  -9   3  11     1145.44     1144.05     47.20 o
  -7   3  11      134.91       97.93     11.16 o
  -5   3  11       15.75        3.44      6.57 o
  -3   3  11     1687.15     1545.33     31.51 o
  -1   3  11      153.63      107.59      8.05 o
   1   3  11       25.69        8.06      7.80 o
   3   3  11     2547.50     2779.56     40.96 o
   5   3  11     1956.09     1977.44     35.32 o
   7   3  11     1184.96     1231.54     30.54 o
   9   3  11      333.28      289.58     16.26 o
  11   3  11    11528.05    11671.08    164.87 o
  13   3  11     1394.48     1333.88     36.70 o
  15   3  11       39.92       28.63     14.91 o
  17   3  11      375.60      422.00     27.98 o
  19   3  11      224.42      193.78     24.41 o
 -20   4  11      279.42      293.23     36.83 o
 -18   4  11       38.74       29.28     22.21 o
 -16   4  11       10.46       24.34     25.87 o
 -14   4  11      512.37      528.30     67.45 o
 -12   4  11      385.59      375.33     23.66 o
 -10   4  11     2015.85     2140.22     47.92 o
  -8   4  11       38.04       45.87     10.81 o
  -6   4  11      263.57      285.56     13.59 o
  -4   4  11        0.64        3.76      5.93 o
  -2   4  11     6682.99     6863.73     90.55 o
   0   4  11      968.95     1008.14     21.42 o
   2   4  11       89.79       77.17      7.08 o
   4   4  11      370.58      351.37     12.76 o
   6   4  11        2.18       -4.07      7.09 o
   8   4  11     1831.35     1822.22     37.32 o
  10   4  11        7.32       -8.33      9.30 o
  12   4  11       45.53       53.38     13.09 o
  14   4  11        3.30      -12.98     12.98 o
  16   4  11       14.09      -13.71     13.71 o
  18   4  11        9.99      -11.00     20.53 o
  20   4  11        3.50      -15.99     17.10 o
 -19   5  11        2.61       17.08     22.43 o
 -17   5  11      856.65      968.94     55.17 o
 -15   5  11      684.16      692.39     40.91 o
 -13   5  11      221.60      193.42     21.67 o
 -11   5  11      765.61      736.10     27.97 o
  -9   5  11     6605.15     6525.41    107.69 o
  -7   5  11       34.55       37.42      9.46 o
  -5   5  11     6531.15     6764.92     96.84 o
  -3   5  11     4049.75     4174.99     59.09 o
  -1   5  11      126.31      124.14      8.07 o
   1   5  11      284.28      264.93     10.64 o
   3   5  11     1309.33     1373.47     25.55 o
   5   5  11      885.45      902.23     21.06 o
   7   5  11     1815.73     1848.19     35.73 o
   9   5  11      616.63      549.82     19.79 o
  11   5  11        2.71      -10.95     10.95 o
  13   5  11      114.57      111.68     15.49 o
  15   5  11      424.10      482.98     34.81 o
  17   5  11      229.24      263.78     24.88 o
  19   5  11        2.34      -15.71     15.71 o
 -18   6  11      387.13      356.75     45.82 o
 -16   6  11       35.06       47.35     19.05 o
 -14   6  11      119.17      102.34     23.69 o
 -12   6  11       59.04       45.06     14.28 o
 -10   6  11     2160.04     2105.95     48.21 o
  -8   6  11      754.54      741.87     28.96 o
  -6   6  11     4049.44     4388.75     68.51 o
  -4   6  11       40.29       37.43      8.31 o
  -2   6  11        0.79       13.20      6.71 o
   0   6  11     2490.94     2502.49     39.96 o
   2   6  11     3906.88     3726.50     50.69 o
   4   6  11       59.54      100.84      8.80 o
   6   6  11     1912.64     1955.07     33.64 o
   8   6  11       31.91       18.43      8.65 o
  10   6  11      730.40      750.20     24.40 o
  12   6  11      794.20      846.07     36.36 o
  14   6  11     2207.26     2310.79     52.44 o
  16   6  11       35.61       23.65     16.36 o
  18   6  11       25.29       -9.11     17.48 o
 -19   7  11      105.06      164.67     29.32 o
 -17   7  11       22.22      -16.83     16.83 o
 -15   7  11        0.03       -4.97     16.67 o
 -13   7  11       60.82       80.10     16.07 o
 -11   7  11     1027.82     1015.59     33.86 o
  -9   7  11      238.63      228.46     17.49 o
  -7   7  11        7.66       -3.05     11.40 o
  -5   7  11        0.05       -7.28      7.28 o
  -3   7  11        0.87        5.75      7.00 o
  -1   7  11      768.92      701.25     19.97 o
   1   7  11      290.16      327.95     12.32 o
   3   7  11      222.61      268.39     19.04 o
   5   7  11        0.30       -7.95      7.95 o
   7   7  11        5.81       -1.62      8.03 o
   9   7  11       23.24        3.89      9.92 o
  11   7  11     2351.28     2543.31     51.99 o
  13   7  11      870.99      884.60     31.93 o
  15   7  11       71.47       35.14     17.76 o
  17   7  11       17.23      -14.07     16.30 o
 -18   8  11        1.24       -2.30     20.21 o
 -16   8  11      199.61      177.57     26.02 o
 -14   8  11      239.49      272.74     27.31 o
 -12   8  11      658.86      723.85     28.50 o
 -10   8  11     1480.46     1584.30     37.00 o
  -8   8  11        8.01       -3.75     10.46 o
  -6   8  11       27.31       31.31     10.66 o
  -4   8  11      145.67      156.36     13.01 o
  -2   8  11     2526.86     2608.52     41.54 o
   0   8  11     2601.24     2671.22     57.18 o
   2   8  11       39.27       32.23      7.42 o
   4   8  11      120.96      116.54      9.20 o
   6   8  11      376.40      413.04     16.13 o
   8   8  11        5.63       -8.21      8.21 o
  10   8  11     1264.44     1326.95     32.59 o
  12   8  11      619.06      659.07     26.29 o
  14   8  11       22.77       26.37     15.61 o
  16   8  11       35.37        4.15     19.09 o
 -17   9  11      179.08      273.99     63.69 o
 -15   9  11       30.87      -12.55     18.22 o
 -13   9  11      352.44      348.64     24.04 o
 -11   9  11      125.80       98.61     14.49 o
  -9   9  11      904.80      902.71     29.40 o
  -7   9  11       88.76       86.85     11.30 o
  -5   9  11      257.06      303.41     19.21 o
  -3   9  11     1680.10     1579.99     40.67 o
  -1   9  11       21.15       30.31      9.24 o
   1   9  11        0.78       -4.44      8.26 o
   3   9  11       20.66       26.71     11.41 o
   5   9  11      797.03      828.89     27.86 o
   7   9  11      399.92      393.67     17.85 o
   9   9  11       88.78       70.81     12.78 o
  11   9  11      188.95      187.42     18.25 o
  13   9  11     1654.65     1779.09     49.04 o
  15   9  11       52.45       45.02     26.91 o
 -14  10  11      500.37      523.14     33.33 o
 -12  10  11       67.51       67.60     14.12 o
 -10  10  11       49.25       61.51     16.94 o
  -8  10  11       16.82       20.48     13.19 o
  -6  10  11       95.21      128.93     16.02 o
  -4  10  11       21.76       17.29     12.36 o
  -2  10  11       16.01       32.52     14.64 o
   0  10  11      156.71      186.84     13.50 o
   2  10  11     1009.06     1131.88     30.05 o
   4  10  11       95.08       56.96     13.44 o
   6  10  11        5.59        6.86     12.57 o
   8  10  11       45.60       51.46     12.00 o
  10  10  11        0.50       14.90     13.27 o
  12  10  11        7.80       10.86     15.58 o
  14  10  11      388.83      424.39     56.23 o
 -13  11  11      238.07      242.41     28.76 o
 -11  11  11     1168.10     1277.66     47.12 o
  -9  11  11        5.41        8.35     14.51 o
  -7  11  11       57.30       57.30     14.28 o
  -5  11  11        6.54       19.69     16.90 o
  -3  11  11      222.73      231.90     17.91 o
  -1  11  11      348.88      350.03     18.32 o
   1  11  11      658.86      617.22     36.92 o
   3  11  11       20.86        9.82     13.40 o
   5  11  11       89.63       34.13     12.98 o
   7  11  11       61.51       41.27     14.34 o
   9  11  11      627.13      611.24     29.84 o
  11  11  11      139.79      102.93     22.02 o
  13  11  11      108.37      123.33     24.45 o
 -10  12  11      144.67      159.79     20.92 o
  -8  12  11      409.25      521.24     26.71 o
  -6  12  11        2.78       -1.80     11.92 o
  -4  12  11       90.80       84.49     13.12 o
  -2  12  11      260.26      220.82     15.46 o
   0  12  11      364.37      360.83     39.47 o
   2  12  11      117.27      107.65     28.42 o
   4  12  11      768.79      742.77    121.95 o
   6  12  11       14.24       -0.63     12.17 o
   8  12  11       20.90        0.65     13.29 o
  10  12  11       16.24       41.05     23.28 o
  -7  13  11       56.48       53.03     28.14 o
  -5  13  11       53.52       54.22     17.46 o
  -3  13  11      251.90      229.77     23.56 o
  -1  13  11      386.34      372.62     22.32 o
   1  13  11      137.28      118.99     20.16 o
   3  13  11        3.72       30.02     18.56 o
   5  13  11       37.44       31.35     17.42 o
   7  13  11        3.57       21.59     24.54 o
  -2  14  11        0.39      -11.31     11.31 o
   0  14  11       10.08      -18.71     18.71 o
   2  14  11       42.07       56.18     31.03 o
 -20   0  12     2627.76     2842.60    169.43 o
 -18   0  12      546.16      592.48     79.86 o
 -16   0  12       58.99       26.98     37.23 o
 -14   0  12     3571.28     3736.18    176.45 o
 -12   0  12      168.76      147.31     43.71 o
 -10   0  12      635.50      727.95     44.06 o
  -8   0  12     2979.53     2985.48     75.33 o
  -6   0  12     7348.12     7071.32    144.74 o
  -4   0  12      146.43      176.02     13.01 o
  -2   0  12     8226.16     8443.74    142.10 o
   0   0  12     7219.22     6593.94    113.91 o
   2   0  12        7.78       -2.31      7.02 o
   4   0  12     1281.79     1148.26     36.63 o
   6   0  12    10137.07    10180.02    172.86 o
   8   0  12      121.08      149.53     21.51 o
  10   0  12       11.73       12.45     15.50 o
  12   0  12    18586.54    18059.29    424.29 o
  14   0  12        9.98       15.93     23.62 o
  16   0  12      631.19      752.18     90.65 o
  18   0  12      452.85      470.61     50.55 o
  20   0  12      354.65      509.46     54.88 o
 -21   1  12       18.89       18.03     33.73 o
 -19   1  12     1130.67     1070.28     72.30 o
 -17   1  12       31.50       41.24     30.49 o
 -15   1  12        5.24      -13.96     26.44 o
 -13   1  12     7190.45     6813.80    190.59 o
 -11   1  12      231.29      211.96     46.19 o
  -9   1  12      744.52      711.40     52.60 o
  -7   1  12     3690.18     3412.51    126.19 o
  -5   1  12       21.25       15.43      8.20 o
  -3   1  12     2077.69     2104.18     43.40 o
  -1   1  12    22830.00    24163.01    339.72 o
   1   1  12     2451.51     2145.07     42.71 o
   3   1  12      565.37      591.59     15.39 o
   5   1  12     5190.65     5206.54     73.23 o
   7   1  12     2387.21     2440.87     41.83 o
   9   1  12    10983.99    10574.22    138.27 o
  11   1  12     5900.55     5737.76    101.06 o
  13   1  12     1066.76     1101.18     42.60 o
  15   1  12       68.72       85.32     20.39 o
  17   1  12       14.46       -3.13     18.21 o
  19   1  12       98.90       65.91     23.42 o
 -20   2  12       38.66      103.66     39.32 o
 -18   2  12      162.09      141.20     37.23 o
 -16   2  12     1624.93     1497.52    111.70 o
 -14   2  12       36.13        7.38     24.41 o
 -12   2  12      142.55      107.33     29.86 o
 -10   2  12      184.31      197.77     18.96 o
  -8   2  12        0.01       -9.01     12.07 o
  -6   2  12      817.14      854.50     31.47 o
  -4   2  12     3452.37     3607.96     72.21 o
  -2   2  12      727.05      646.02     20.03 o
   0   2  12     1191.30     1649.88     88.54 o
   2   2  12      841.87      829.49     18.71 o
   4   2  12       84.12       50.58     10.08 o
   6   2  12     1702.19     1723.25     33.37 o
   8   2  12     1700.30     1604.77     33.61 o
  10   2  12     5012.60     4910.34     80.77 o
  12   2  12      287.39      265.92     18.97 o
  14   2  12      809.18      804.63     33.40 o
  16   2  12      314.58      308.90     25.16 o
  18   2  12        5.31      -21.82     21.82 o
  20   2  12       96.39       93.86     23.25 o
 -21   3  12      494.94      574.90     47.87 o
 -19   3  12      442.92      432.95     51.32 o
 -17   3  12       14.68        7.62     25.15 o
 -15   3  12       88.20       62.39     26.96 o
 -13   3  12      314.20      314.84     60.17 o
 -11   3  12      848.82      865.69     35.59 o
  -9   3  12     4333.14     4369.34     88.93 o
  -7   3  12     2440.21     2345.71     47.66 o
  -5   3  12      856.33      804.80     22.79 o
  -3   3  12      111.59      111.44     11.13 o
  -1   3  12     1281.42     1162.96     23.10 o
   1   3  12     3651.18     3406.01     55.67 o
   3   3  12     7144.61     6869.01     91.97 o
   5   3  12      121.70       84.93      9.46 o
   7   3  12      178.10      141.97     12.75 o
   9   3  12        4.91        0.87      8.39 o
  11   3  12     1622.62     1610.01     39.79 o
  13   3  12       80.28       65.87     15.96 o
  15   3  12     1335.76     1500.17     47.93 o
  17   3  12      830.18      928.21     38.45 o
  19   3  12       37.99        4.32     17.55 o
 -20   4  12      973.57     1024.40     61.25 o
 -18   4  12      127.54      246.92     43.66 o
 -16   4  12      358.11      447.20     47.50 o
 -14   4  12     3378.02     3407.27    116.93 o
 -12   4  12      485.76      491.97     27.61 o
 -10   4  12      224.33      181.82     16.59 o
  -8   4  12      158.29      168.28     14.54 o
  -6   4  12    10064.06    10021.38    152.04 o
  -4   4  12     4107.87     4284.80     65.58 o
  -2   4  12     2813.45     2712.72     43.66 o
   0   4  12      600.22      583.84     16.20 o
   2   4  12      138.51      114.17     10.93 o
   4   4  12      875.00      911.80     22.90 o
   6   4  12     4726.66     4768.86     69.90 o
   8   4  12     1437.11     1454.23     32.46 o
  10   4  12       39.92       27.13     13.70 o
  12   4  12     1524.87     1472.22     38.67 o
  14   4  12       73.99       89.51     17.84 o
  16   4  12      188.68      155.52     19.98 o
  18   4  12       23.67       15.46     17.34 o
  20   4  12      119.51      261.48     28.22 o
 -19   5  12      411.26      460.87     35.03 o
 -17   5  12        1.08        1.26     27.56 o
 -15   5  12      166.77      220.13     28.83 o
 -13   5  12     5241.13     5046.50    121.71 o
 -11   5  12     1403.76     1298.82     58.06 o
  -9   5  12     6619.14     6506.38    108.27 o
  -7   5  12     3147.91     3139.92     68.47 o
  -5   5  12      843.20      858.23     23.46 o
  -3   5  12     3115.43     2904.04     50.14 o
  -1   5  12     6492.67     7095.35    101.87 o
   1   5  12      589.33      593.14     16.45 o
   3   5  12     3568.05     3509.07     50.05 o
   5   5  12     2801.50     2823.44     43.68 o
   7   5  12     4391.77     4547.04     72.15 o
   9   5  12     4320.51     4103.76     65.06 o
  11   5  12     2682.80     2662.47     54.15 o
  13   5  12      189.64      147.64     16.94 o
  15   5  12       39.20       30.24     16.09 o
  17   5  12        1.73      -19.15     19.15 o
  19   5  12       24.38        4.88     18.56 o
 -18   6  12      655.10      612.90     37.42 o
 -16   6  12     2193.07     2235.31     64.48 o
 -14   6  12      216.33      296.73     68.03 o
 -12   6  12      669.17      692.04     38.01 o
 -10   6  12       17.27       -6.95     11.44 o
  -8   6  12     1593.14     1651.75     40.56 o
  -6   6  12      924.62     1057.88     27.25 o
  -4   6  12     9705.47     9466.57    130.58 o
  -2   6  12     4941.52     4971.18     70.58 o
   0   6  12      614.57      607.85     18.30 o
   2   6  12        1.49       -0.55      6.81 o
   4   6  12      918.98      978.93     22.37 o
   6   6  12     1201.64     1221.38     31.20 o
   8   6  12     1800.81     1647.71     35.06 o
  10   6  12     4358.87     4350.68     74.61 o
  12   6  12      438.48      397.62     22.03 o
  14   6  12       17.84       -4.96     14.21 o
  16   6  12      409.57      414.07     28.05 o
  18   6  12      142.79      177.81     23.91 o
 -17   7  12        1.58       20.78     21.32 o
 -15   7  12        9.59       14.56     15.50 o
 -13   7  12      172.79      136.55     21.16 o
 -11   7  12     2507.57     2579.89     57.38 o
  -9   7  12     5937.85     5987.88    102.07 o
  -7   7  12       65.56       38.10     11.69 o
  -5   7  12      296.23      275.79     14.22 o
  -3   7  12     1337.16     1426.42     28.51 o
  -1   7  12     1576.37     1535.26     30.19 o
   1   7  12      247.36      233.71     19.33 o
   3   7  12    10192.07     9800.58    145.79 o
   5   7  12      217.48      188.69     12.61 o
   7   7  12      190.68      159.97     13.17 o
   9   7  12      254.86      277.13     16.27 o
  11   7  12       66.17       84.51     14.58 o
  13   7  12       26.22       29.27     14.20 o
  15   7  12     1370.96     1540.20     48.62 o
  17   7  12      302.88      340.99     28.24 o
 -16   8  12      328.81      392.94     43.14 o
 -14   8  12      240.81      234.94     26.42 o
 -12   8  12      330.94      364.87     28.82 o
 -10   8  12      399.83      379.04     22.10 o
  -8   8  12      462.38      448.27     21.85 o
  -6   8  12       11.54        7.96     12.26 o
  -4   8  12     5096.32     5095.53     85.69 o
  -2   8  12     1314.65     1328.71     30.76 o
   0   8  12      801.66      841.87     23.93 o
   2   8  12      837.25      772.42     30.24 o
   4   8  12        1.42       -7.64      7.64 o
   6   8  12      289.79      311.13     15.28 o
   8   8  12       61.77       44.02     10.85 o
  10   8  12      777.74      872.78     37.00 o
  12   8  12       44.43       72.65     16.42 o
  14   8  12      134.78      160.29     21.47 o
  16   8  12      620.66      562.27     48.68 o
 -15   9  12       12.51        1.70     18.65 o
 -13   9  12       25.90       15.09     15.32 o
 -11   9  12      462.18      494.49     24.63 o
  -9   9  12      123.59      124.64     14.12 o
  -7   9  12       80.48       73.95     11.57 o
  -5   9  12       12.42       10.42      9.59 o
  -3   9  12      151.12      130.28     15.19 o
  -1   9  12       12.56       13.96     12.04 o
   1   9  12     1637.13     1687.03     39.25 o
   3   9  12      294.36      239.64     19.70 o
   5   9  12      128.68       98.38     14.17 o
   7   9  12      159.96      156.91     14.24 o
   9   9  12       11.00       -2.49     11.62 o
  11   9  12     1564.90     1590.99     44.19 o
  13   9  12     1879.06     1987.49     52.95 o
  15   9  12      191.42      144.34     37.71 o
 -14  10  12      334.41      346.66     30.10 o
 -12  10  12      647.62      736.81     31.97 o
 -10  10  12      936.45      792.05     27.57 o
  -8  10  12      297.35      280.81     21.48 o
  -6  10  12      141.70      130.91     16.58 o
  -4  10  12     1748.60     1963.66     49.27 o
  -2  10  12      880.40     1088.56     45.83 o
   0  10  12     1001.06      900.07     28.06 o
   2  10  12       18.32       -8.02     10.00 o
   4  10  12      540.88      476.81     28.42 o
   6  10  12        4.80        2.29     13.18 o
   8  10  12      750.79      773.31     27.54 o
  10  10  12      251.84      270.98     21.62 o
  12  10  12       46.60       51.51     17.57 o
  14  10  12       49.99       73.97     19.53 o
 -13  11  12      451.13      455.96     60.97 o
 -11  11  12      400.92      479.73     29.36 o
  -9  11  12     2337.29     2599.39     66.90 o
  -7  11  12        2.40       10.54     13.54 o
  -5  11  12       15.04       14.24     12.67 o
  -3  11  12        2.29        1.18     12.78 o
  -1  11  12      534.09      575.64     25.11 o
   1  11  12      553.69      542.52     26.57 o
   3  11  12     1687.64     1721.09     91.63 o
   5  11  12       60.84       11.98     14.80 o
   7  11  12      130.50      122.95     17.51 o
   9  11  12      129.55      146.32     22.55 o
  11  11  12        2.87      -18.96     20.87 o
 -10  12  12       89.87       78.72     22.32 o
  -8  12  12      334.86      407.54     27.82 o
  -6  12  12      413.67      472.20     24.58 o
  -4  12  12      266.72      287.20     21.14 o
  -2  12  12      342.38      329.34     17.94 o
   0  12  12      156.94      231.69     21.57 o
   2  12  12       46.98       32.32     12.15 o
   4  12  12      134.81      113.80     18.06 o
   6  12  12      321.43      300.13     21.60 o
   8  12  12       29.29        6.63     16.56 o
  10  12  12      334.36      300.66     27.80 o
  -7  13  12      218.18      305.50     31.50 o
  -5  13  12      139.86       87.00     21.74 o
  -3  13  12      283.39      293.97     27.25 o
  -1  13  12       59.30       94.77     19.63 o
   1  13  12      684.46      749.82     33.53 o
   3  13  12      161.71      129.51     24.19 o
   5  13  12       76.11       62.83     19.01 o
   7  13  12       76.33       88.01     26.52 o
 -21   1  13       27.02       -3.73     35.00 o
 -19   1  13     1362.95     1545.97    176.99 o
 -17   1  13     3446.45     3301.55    123.62 o
 -15   1  13      753.99      812.76     65.56 o
 -13   1  13        0.30       53.63     59.90 o
 -11   1  13      108.66       59.52     24.61 o
  -9   1  13     1245.15     1095.56     44.27 o
  -7   1  13      283.11      242.55     18.75 o
  -5   1  13    12256.16    12085.38    187.54 o
  -3   1  13    19170.90    18454.44    265.88 o
  -1   1  13     1725.45     2217.02     67.37 o
   1   1  13      154.95      165.38     10.48 o
   3   1  13      577.32      620.71     19.08 o
   5   1  13     1450.14     1512.20     28.27 o
   7   1  13     4458.98     4363.87     72.09 o
   9   1  13     4130.09     4192.75     66.27 o
  11   1  13     3189.33     3206.89     67.26 o
  13   1  13      419.11      434.44     28.71 o
  15   1  13        5.08      -16.32     16.32 o
  17   1  13      691.28      602.28     37.07 o
  19   1  13        4.55      -15.97     21.16 o
 -20   2  13      242.30      197.00     46.47 o
 -18   2  13      300.12      162.77     37.30 o
 -16   2  13       66.99       84.03     69.61 o
 -14   2  13      562.09      449.74     44.04 o
 -12   2  13    17935.39    17259.20    412.08 o
 -10   2  13    16190.50    16642.03    604.95 o
  -8   2  13       17.10       17.42     12.04 o
  -6   2  13       58.32       48.59     12.72 o
  -4   2  13       52.39       56.91     11.90 o
  -2   2  13      164.75      147.16     11.62 o
   0   2  13     6951.16     7523.71     99.60 o
   2   2  13    13959.83    13357.76    165.51 o
   4   2  13     1394.56     1224.37     27.10 o
   6   2  13      268.71      250.77     18.06 o
   8   2  13     5998.01     5773.94     83.47 o
  10   2  13      340.42      311.20     18.72 o
  12   2  13     2263.65     2442.87     57.14 o
  14   2  13      119.89      112.00     18.56 o
  16   2  13     1647.08     1722.33     51.67 o
  18   2  13       11.32      -16.43     16.43 o
  20   2  13        9.04       15.39     19.26 o
 -19   3  13      748.80      952.85     68.63 o
 -17   3  13     2686.58     2907.94    114.65 o
 -15   3  13      117.53      106.27     30.73 o
 -13   3  13       20.28       22.94     24.23 o
 -11   3  13      557.16      530.43     34.42 o
  -9   3  13      419.13      426.31     25.14 o
  -7   3  13      359.28      332.89     22.55 o
  -5   3  13    13463.89    13356.44    258.11 o
  -3   3  13     8880.20     8725.20    135.42 o
  -1   3  13      674.79      533.77     18.69 o
   1   3  13       69.99       84.30     11.00 o
   3   3  13       29.41       23.04      7.50 o
   5   3  13     3731.58     3498.01     59.59 o
   7   3  13     6105.12     6174.10     94.60 o
   9   3  13     1100.39     1167.13     32.34 o
  11   3  13       37.54       40.57     13.96 o
  13   3  13        0.18       -4.91     12.56 o
  15   3  13       25.95       33.37     16.19 o
  17   3  13       12.11      -15.48     16.52 o
  19   3  13      119.25      110.96     22.36 o
 -20   4  13      689.15      672.87     82.67 o
 -18   4  13       44.26       75.90     51.80 o
 -16   4  13      102.86      107.44     33.41 o
 -14   4  13     2273.02     2375.67     75.59 o
 -12   4  13     1031.10     1022.91     54.91 o
 -10   4  13      115.68      138.72     15.89 o
  -8   4  13     5567.98     5502.73     93.68 o
  -6   4  13      181.59      164.42     16.42 o
  -4   4  13      238.28      234.93     16.09 o
  -2   4  13     2090.67     2112.99     55.07 o
   0   4  13     1983.83     1753.61     37.36 o
   2   4  13      591.69      539.72     15.15 o
   4   4  13      412.55      405.01     15.96 o
   6   4  13     3368.92     3177.06     52.28 o
   8   4  13      517.30      534.00     19.88 o
  10   4  13     1081.79     1117.67     32.49 o
  12   4  13      296.29      261.66     18.97 o
  14   4  13      131.70      159.95     20.10 o
  16   4  13        8.35      -13.97     13.97 o
  18   4  13      339.75      381.92     35.60 o
 -19   5  13      864.90      932.80     46.58 o
 -17   5  13      648.16      761.29     46.82 o
 -15   5  13     1929.35     2074.57     70.82 o
 -13   5  13     2048.32     2048.25     88.15 o
 -11   5  13     1237.46     1328.19     57.41 o
  -9   5  13        0.06        7.82     11.64 o
  -7   5  13     5997.54     6123.94    101.67 o
  -5   5  13     5016.30     4895.21     75.37 o
  -3   5  13     5229.36     5232.60     80.53 o
  -1   5  13     4102.75     4017.49     60.27 o
   1   5  13      680.81      685.34     16.40 o
   3   5  13      980.53     1047.94     23.44 o
   5   5  13     1813.00     1811.09     35.64 o
   7   5  13     4815.40     4866.14     81.79 o
   9   5  13      504.22      552.41     23.35 o
  11   5  13      893.43      980.67     43.24 o
  13   5  13       62.39       39.53     15.46 o
  15   5  13       98.79      117.19     19.37 o
  17   5  13      526.09      570.65     37.53 o
  19   5  13       66.01       53.21     26.20 o
 -18   6  13       52.78       48.77     21.95 o
 -16   6  13       32.00       34.90     22.77 o
 -14   6  13        0.85       -3.44     36.33 o
 -12   6  13     2461.69     2490.47     75.00 o
 -10   6  13       74.70      104.38     19.50 o
  -8   6  13     1488.96     1506.44     38.80 o
  -6   6  13     3059.62     3230.18     55.55 o
  -4   6  13       76.60       99.07     10.65 o
  -2   6  13       26.86        3.94      8.37 o
   0   6  13     2325.83     2361.43     40.80 o
   2   6  13      130.57       94.47     10.05 o
   4   6  13      240.44      237.73     12.42 o
   6   6  13      374.83      449.63     27.32 o
   8   6  13      696.15      665.93     23.03 o
  10   6  13      487.44      548.50     30.16 o
  12   6  13     1347.18     1519.36     40.46 o
  14   6  13      139.33      107.03     18.90 o
  16   6  13      757.70      763.42     35.70 o
  18   6  13      176.93      240.62     26.39 o
 -17   7  13       76.18       82.86     25.02 o
 -15   7  13        3.00       -1.68     16.05 o
 -13   7  13        0.72       13.29     21.70 o
 -11   7  13     1740.32     1807.52     52.76 o
  -9   7  13        0.33        9.64     12.79 o
  -7   7  13        0.90       -6.51     12.52 o
  -5   7  13       68.43       33.09     10.77 o
  -3   7  13       31.41       41.48     10.02 o
  -1   7  13       46.39       35.46     12.53 o
   1   7  13       52.80       77.55      9.74 o
   3   7  13      790.27      699.53     27.14 o
   5   7  13     1271.32     1225.37     28.92 o
   7   7  13     1240.15     1257.73     30.56 o
   9   7  13       10.70        3.60     10.97 o
  11   7  13      382.46      428.44     22.22 o
  13   7  13      558.30      594.90     27.35 o
  15   7  13      251.72      273.97     25.49 o
  17   7  13      127.03      125.39     22.40 o
 -16   8  13        0.88       -0.25     19.65 o
 -14   8  13     1583.69     1740.54     81.57 o
 -12   8  13       83.79      110.68     18.08 o
 -10   8  13        9.61       -5.58     14.95 o
  -8   8  13     1408.30     1469.09     39.46 o
  -6   8  13      226.35      247.15     16.97 o
  -4   8  13      320.21      333.87     17.67 o
  -2   8  13      611.27      691.86     25.55 o
   0   8  13      506.19      454.16     20.57 o
   2   8  13       42.10       21.38     11.31 o
   4   8  13      668.01      647.75     20.99 o
   6   8  13     1209.89     1207.90     29.33 o
   8   8  13     1346.40     1315.94     32.26 o
  10   8  13      362.33      397.65     21.09 o
  12   8  13      169.82      227.29     20.95 o
  14   8  13      590.08      574.05     34.72 o
  16   8  13        1.10        4.43     19.08 o
 -15   9  13      294.35      311.95     36.29 o
 -13   9  13      982.21     1083.68     47.35 o
 -11   9  13       26.63       12.76     14.18 o
  -9   9  13        0.15        5.92     10.96 o
  -7   9  13      436.68      509.94     25.80 o
  -5   9  13       11.43       22.15     12.78 o
  -3   9  13      367.96      356.81     24.36 o
  -1   9  13     2588.23     2490.39     52.32 o
   1   9  13        3.87      -10.25     10.25 o
   3   9  13      568.48      570.95     55.06 o
   5   9  13     1206.43     1238.77     31.54 o
   7   9  13      494.47      555.55     22.93 o
   9   9  13        0.14       23.21     13.11 o
  11   9  13      661.22      690.60     29.96 o
  13   9  13      187.92      195.29     23.49 o
  15   9  13      119.82      175.89     28.63 o
 -14  10  13       21.12       68.32     23.86 o
 -12  10  13        1.93      -15.01     15.01 o
 -10  10  13        0.08       -8.84     18.27 o
  -8  10  13     1133.35     1109.80     39.44 o
  -6  10  13       11.32        6.16     13.58 o
  -4  10  13      378.11      478.83     24.69 o
  -2  10  13      751.51      694.29     23.96 o
   0  10  13      694.34      692.55     25.97 o
   2  10  13      687.00      637.65     25.31 o
   4  10  13        0.90      -12.42     12.42 o
   6  10  13       88.24       27.57     15.58 o
   8  10  13       69.32       88.69     19.94 o
  10  10  13        0.59       13.53     14.32 o
  12  10  13     1127.93     1244.02     44.76 o
 -11  11  13      161.53      165.40     30.12 o
  -9  11  13      160.15      137.00     22.91 o
  -7  11  13       53.75       35.27     21.54 o
  -5  11  13     2053.49     2083.30     60.18 o
  -3  11  13        1.11       -8.29     16.71 o
  -1  11  13      738.95      665.16     28.13 o
   1  11  13      209.21      210.23     18.28 o
   3  11  13       10.43       39.85     16.94 o
   5  11  13       13.81        6.57     14.11 o
   7  11  13      166.11      108.40     21.08 o
   9  11  13      597.47      706.02     39.46 o
  11  11  13      401.31      448.66     43.68 o
 -10  12  13      470.83      567.06     37.15 o
  -8  12  13      339.58      506.76     32.29 o
  -6  12  13       28.17        6.17     15.74 o
  -4  12  13      297.41      336.87     24.09 o
  -2  12  13        0.75      -12.88     12.88 o
   0  12  13       27.05       21.06     12.65 o
   2  12  13      760.01      743.15     35.02 o
   4  12  13       34.11       22.99     15.65 o
   6  12  13        0.04       -5.35     15.45 o
   8  12  13        0.24      -15.22     15.22 o
  -5  13  13       52.25       68.68     22.04 o
  -3  13  13      124.68      165.99     47.75 o
  -1  13  13       24.41       29.37     15.34 o
   1  13  13        0.01        6.37     14.84 o
   3  13  13        0.18        0.13     22.12 o
   5  13  13       33.63        6.66     24.28 o
 -20   0  14      629.79      701.48     94.97 o
 -18   0  14     1040.19     1033.33    101.44 o
 -16   0  14     2885.76     2790.26    156.48 o
 -14   0  14      790.36     1094.31     94.43 o
 -12   0  14       52.72       17.81     33.99 o
 -10   0  14      270.25      236.34     46.95 o
  -8   0  14     5207.35     5326.73    296.51 o
  -6   0  14     1991.87     2253.75     77.97 o
  -4   0  14     2249.36     2642.82     58.76 o
  -2   0  14    22518.19    23485.38    372.04 o
   0   0  14        3.48      -10.70     10.70 o
   2   0  14       51.72       30.28     12.93 o
   4   0  14     5679.83     5802.64    117.14 o
   6   0  14     4484.33     4447.47     88.07 o
   8   0  14      220.50      214.12     19.14 o
  10   0  14     6888.12     7190.61    193.63 o
  12   0  14      366.56      410.71     40.82 o
  14   0  14      494.23      564.56     46.89 o
  16   0  14      400.14      335.10     43.45 o
  18   0  14      146.56       84.18     34.72 o
  20   0  14      489.94      439.76     57.47 o
 -19   1  14       60.05       67.56     58.82 o
 -17   1  14        4.12       -6.79     27.02 o
 -15   1  14       83.49      102.60     53.96 o
 -13   1  14     1551.94     1212.78     67.66 o
 -11   1  14     3806.77     3243.64    120.33 o
  -9   1  14    12666.97    12091.97    297.99 o
  -7   1  14      202.06      201.61     24.75 o
  -5   1  14      934.72      890.15     32.04 o
  -3   1  14     2962.06     3065.44     78.19 o
  -1   1  14       87.20       55.63     17.96 o
   1   1  14       21.62        8.26     10.11 o
   3   1  14      407.75      434.49     15.31 o
   5   1  14     2628.04     2462.23     42.67 o
   7   1  14     4771.52     4619.85     75.87 o
   9   1  14     1596.96     1549.10     38.25 o
  11   1  14     2081.84     1951.65     50.93 o
  13   1  14      404.16      331.36     24.01 o
  15   1  14       11.89       22.39     16.71 o
  17   1  14      730.15      748.30     36.71 o
  19   1  14      631.05      602.78     36.51 o
 -20   2  14      219.47      269.28     89.03 o
 -18   2  14      322.78      188.01     40.14 o
 -16   2  14        4.58       -6.79     23.84 o
 -14   2  14      243.02      259.88     38.33 o
 -12   2  14       24.97       63.89     28.43 o
 -10   2  14      185.23       98.75     27.85 o
  -8   2  14       19.76       11.68     13.71 o
  -6   2  14     2785.61     2939.91     66.34 o
  -4   2  14       59.38       45.15     12.02 o
  -2   2  14     1264.54     1361.25     31.98 o
   0   2  14      811.11      917.46     22.99 o
   2   2  14      316.94      367.19     29.38 o
   4   2  14      594.43      602.47     17.48 o
   6   2  14     2711.94     2716.27     47.37 o
   8   2  14     1143.10     1110.39     32.86 o
  10   2  14       13.01       -5.65     11.44 o
  12   2  14      346.36      318.98     22.87 o
  14   2  14       38.75       20.78     15.15 o
  16   2  14       52.45       91.67     20.52 o
  18   2  14       29.90       10.16     18.74 o
 -19   3  14      293.67      261.97     46.36 o
 -17   3  14        0.32       -8.43     28.65 o
 -15   3  14       35.23       38.96     46.95 o
 -13   3  14      111.36      201.81     41.28 o
 -11   3  14     3071.40     2895.12    103.91 o
  -9   3  14     3861.06     3714.24     70.60 o
  -7   3  14      964.11      991.48     29.16 o
  -5   3  14       15.69       11.03     11.89 o
  -3   3  14       98.42       84.28     12.55 o
  -1   3  14     1155.36     1031.98     25.02 o
   1   3  14     5161.67     4995.29     78.03 o
   3   3  14        2.66       12.30      7.19 o
   5   3  14      200.15      194.63     15.40 o
   7   3  14      138.09      133.35     14.77 o
   9   3  14      379.26      346.78     20.59 o
  11   3  14      494.80      406.14     21.96 o
  13   3  14      270.73      295.45     23.10 o
  15   3  14       26.84       18.47     16.99 o
  17   3  14       98.22       72.69     19.85 o
  19   3  14        1.75       -6.36     18.85 o
 -18   4  14      966.41     1157.71     59.02 o
 -16   4  14      968.93      872.86     47.63 o
 -14   4  14      687.60      798.71     44.18 o
 -12   4  14       89.98       86.13     20.34 o
 -10   4  14     3827.37     3715.63     80.42 o
  -8   4  14     3616.09     3565.73     67.84 o
  -6   4  14     3085.75     2966.40     56.87 o
  -4   4  14     1108.54     1202.28     33.84 o
  -2   4  14     1042.86     1127.20     31.84 o
   0   4  14       56.89       72.20      9.75 o
   2   4  14       76.63       86.77      7.67 o
   4   4  14       79.41       98.14     10.76 o
   6   4  14       37.54       24.51      9.50 o
   8   4  14     1658.31     1616.56     38.78 o
  10   4  14      154.86      160.60     16.24 o
  12   4  14      380.19      408.83     25.26 o
  14   4  14       13.24      -11.99     14.04 o
  16   4  14       14.62        0.46     16.35 o
  18   4  14        2.00      -17.20     17.20 o
 -19   5  14      231.44      288.22     31.73 o
 -17   5  14       14.07       51.91     24.59 o
 -15   5  14        7.04        2.23     20.48 o
 -13   5  14     2144.54     1969.89     66.16 o
 -11   5  14       34.03       14.23     14.96 o
  -9   5  14     2088.44     1995.44     47.16 o
  -7   5  14      444.09      469.60     21.95 o
  -5   5  14       75.73      108.21     11.79 o
  -3   5  14       14.15        8.48      9.61 o
  -1   5  14     1419.93     1565.27     32.51 o
   1   5  14       42.03       21.86     13.80 o
   3   5  14       78.28       61.04     10.06 o
   5   5  14     1580.92     1614.53     34.03 o
   7   5  14      211.74      190.95     14.25 o
   9   5  14     1657.45     1610.22     39.94 o
  11   5  14       25.37       19.98     13.29 o
  13   5  14     1106.67     1039.45     38.43 o
  15   5  14        7.96      -15.56     15.56 o
  17   5  14      363.15      336.20     28.64 o
 -18   6  14      988.60     1039.03     59.71 o
 -16   6  14       81.66      118.19     26.45 o
 -14   6  14      408.83      462.94     35.16 o
 -12   6  14       70.09       86.55     30.45 o
 -10   6  14      781.38      790.29     34.24 o
  -8   6  14       25.28       51.77     12.96 o
  -6   6  14     6470.45     6303.04    104.28 o
  -4   6  14     2079.02     2115.17     46.70 o
  -2   6  14     2242.51     2238.38     40.94 o
   0   6  14      194.07      159.94     12.14 o
   2   6  14      338.63      353.78     15.50 o
   4   6  14      334.67      299.80     16.33 o
   6   6  14     6033.66     5919.70     86.04 o
   8   6  14      415.28      381.16     20.14 o
  10   6  14      101.39       81.69     14.80 o
  12   6  14       48.34       37.53     14.14 o
  14   6  14       87.54       92.90     19.08 o
  16   6  14      470.68      475.15     33.70 o
 -17   7  14       29.09       -2.47     25.90 o
 -15   7  14       89.45      109.54     44.25 o
 -13   7  14     1842.32     1766.69     63.63 o
 -11   7  14     1563.28     1742.16     52.28 o
  -9   7  14       78.12       60.66     15.05 o
  -7   7  14      448.52      392.68     25.72 o
  -5   7  14       85.05       73.86     12.24 o
  -3   7  14     1684.83     1776.70     45.36 o
  -1   7  14     1174.09     1103.61     30.15 o
   1   7  14     8611.75     8527.62    123.36 o
   3   7  14        5.32       -9.26      9.26 o
   5   7  14       44.47       43.27     12.33 o
   7   7  14      103.37       93.38     13.64 o
   9   7  14      612.42      619.57     24.83 o
  11   7  14        0.27      -10.70     12.07 o
  13   7  14     3009.25     3271.23     73.23 o
  15   7  14       20.36       41.41     20.06 o
 -16   8  14        8.05       -2.35     24.24 o
 -14   8  14      169.34      143.28     48.83 o
 -12   8  14      741.54      690.69     72.31 o
 -10   8  14      367.48      370.98     37.25 o
  -8   8  14      109.87      106.18     17.76 o
  -6   8  14     1824.46     1834.82     43.44 o
  -4   8  14        9.52        8.66     12.36 o
  -2   8  14       82.36      103.59     13.16 o
   0   8  14     1399.39     1344.04     33.23 o
   2   8  14      621.15      561.41     24.42 o
   4   8  14      933.99      997.41     26.36 o
   6   8  14      730.72      747.91     24.22 o
   8   8  14      252.96      257.05     17.71 o
  10   8  14      240.99      235.80     20.07 o
  12   8  14      451.49      482.99     27.30 o
  14   8  14       47.66        6.72     29.13 o
 -15   9  14      240.92      220.35     34.36 o
 -13   9  14      988.12      943.91     89.84 o
 -11   9  14       69.09       64.85     20.58 o
  -9   9  14       83.84       92.13     20.36 o
  -7   9  14        0.61        2.72     15.36 o
  -5   9  14       49.86       72.31     17.78 o
  -3   9  14       10.10        4.98     14.71 o
  -1   9  14      263.00      305.85     19.02 o
   1   9  14        1.13        2.13     11.13 o
   3   9  14     1602.54     1549.10     46.18 o
   5   9  14      245.12      289.06     17.26 o
   7   9  14       75.86       59.58     14.07 o
   9   9  14       35.77       30.81     13.82 o
  11   9  14       74.54       65.31     16.95 o
  13   9  14        7.51       17.90     17.81 o
 -12  10  14      788.29      759.75     74.46 o
 -10  10  14      959.11      998.33     55.23 o
  -8  10  14       17.24      -14.12     15.77 o
  -6  10  14     1127.78     1087.43     44.28 o
  -4  10  14     1530.31     1697.43     54.69 o
  -2  10  14       77.38      113.82     15.65 o
   0  10  14       69.54       47.61     13.11 o
   2  10  14      565.47      609.96     44.95 o
   4  10  14       28.38       50.83     15.18 o
   6  10  14      618.65      617.34     35.35 o
   8  10  14        0.71        5.03     13.14 o
  10  10  14      928.34      991.28     41.36 o
  12  10  14      104.94      120.31     21.13 o
 -11  11  14      237.24      300.95     36.22 o
  -9  11  14       18.62       16.13     23.80 o
  -7  11  14       19.57        2.03     20.25 o
  -5  11  14      241.90      284.61     24.24 o
  -3  11  14       35.44       40.30     19.50 o
  -1  11  14      460.45      392.00     23.04 o
   1  11  14     1049.64     1156.35     38.04 o
   3  11  14      131.20      163.48     22.26 o
   5  11  14      137.16      167.80     26.08 o
   7  11  14      129.58      139.49     22.81 o
   9  11  14       53.45       38.07     20.81 o
  11  11  14      175.66      118.64     26.09 o
  -8  12  14       32.85       52.65     20.37 o
  -6  12  14       13.22       -8.68     16.61 o
  -4  12  14       50.33       45.37     17.49 o
  -2  12  14       99.71      143.56     34.47 o
   0  12  14       76.79       51.80     14.50 o
   2  12  14       47.75       13.52     16.93 o
   4  12  14      130.84      126.47     21.34 o
   6  12  14       75.54       63.45     29.58 o
   8  12  14        7.99        1.71     18.48 o
  -3  13  14        4.00       23.98     19.65 o
  -1  13  14       98.42      137.79     29.55 o
   1  13  14        9.07       35.00     17.18 o
   3  13  14      358.98      399.06     80.94 o
 -19   1  15      213.50      259.43     48.07 o
 -17   1  15      110.40      149.11     39.00 o
 -15   1  15       15.39        0.88     49.10 o
 -13   1  15      553.59      505.63     58.82 o
 -11   1  15      503.12      379.76     41.37 o
  -9   1  15     1377.67     1294.72     64.48 o
  -7   1  15     3757.21     3573.92    263.05 o
  -5   1  15      668.77      642.28     23.53 o
  -3   1  15      125.35      106.06     13.70 o
  -1   1  15      185.52      154.95     15.09 o
   1   1  15     6097.20     5988.30     90.31 o
   3   1  15      218.90      228.27     11.94 o
   5   1  15     3394.99     3115.18     51.10 o
   7   1  15        1.84       -9.54      9.54 o
   9   1  15        0.05       -9.85     11.88 o
  11   1  15        6.59        7.75     13.44 o
  13   1  15        4.53        0.28     14.56 o
  15   1  15      219.26      275.97     25.30 o
  17   1  15        4.00       16.47     19.24 o
  19   1  15      138.21      161.81     26.27 o
 -18   2  15      106.92       99.83     64.21 o
 -16   2  15      177.46      182.22     38.58 o
 -14   2  15      244.36      266.80     39.42 o
 -12   2  15      262.85      187.26     35.48 o
 -10   2  15      444.48      320.05     65.56 o
  -8   2  15       20.13        6.97     17.31 o
  -6   2  15      117.96      133.09     13.29 o
  -4   2  15     7386.15     7267.83    134.58 o
  -2   2  15    10400.36    10746.55    150.71 o
   0   2  15      964.04      888.11     23.73 o
   2   2  15     1344.60     1368.95     29.90 o
   4   2  15      742.57      696.75     19.39 o
   6   2  15       92.55      106.65     13.34 o
   8   2  15     4662.85     4612.45     78.18 o
  10   2  15      248.97      229.18     19.96 o
  12   2  15     3533.26     3552.62     75.27 o
  14   2  15       60.73       28.35     16.76 o
  16   2  15     1482.86     1419.94     48.54 o
  18   2  15       11.11       23.15     20.36 o
 -19   3  15      344.93      480.56     57.58 o
 -17   3  15       38.91      -13.94     27.57 o
 -15   3  15        1.01      -23.60     45.33 o
 -13   3  15        1.32       20.84     24.21 o
 -11   3  15      881.04      658.14    121.68 o
  -9   3  15     6549.13     6572.32    123.81 o
  -7   3  15     4347.47     4452.05     78.95 o
  -5   3  15      700.38      717.45     47.98 o
  -3   3  15     2477.83     2349.95     51.22 o
  -1   3  15        1.61       -7.28      8.35 o
   1   3  15     1150.40     1107.43     30.11 o
   3   3  15      176.87      142.89     10.31 o
   5   3  15     7011.02     6672.17     93.98 o
   7   3  15       24.28        8.63     10.71 o
   9   3  15     2675.56     2672.59     64.83 o
  11   3  15       11.39       -4.58     12.69 o
  13   3  15      302.56      281.81     23.83 o
  15   3  15      547.23      626.57     32.38 o
  17   3  15       14.95       16.70     18.74 o
 -18   4  15       77.22       85.52     29.13 o
 -16   4  15      159.62      138.19     27.18 o
 -14   4  15       52.19       43.02     21.26 o
 -12   4  15      147.31      102.18     22.41 o
 -10   4  15     1081.03      968.32     45.85 o
  -8   4  15      760.19      745.75     32.95 o
  -6   4  15     1349.23     1335.42     43.38 o
  -4   4  15     1325.11     1406.78     38.82 o
  -2   4  15      723.46      753.44     27.67 o
   0   4  15      267.11      227.68     15.20 o
   2   4  15     2302.33     2330.72     42.54 o
   4   4  15     1018.30     1024.36     27.13 o
   6   4  15     1952.24     1851.19     41.19 o
   8   4  15      502.51      489.81     22.33 o
  10   4  15      179.71      143.70     16.46 o
  12   4  15     2542.36     2562.53     61.64 o
  14   4  15        5.59      -14.17     14.17 o
  16   4  15      594.79      603.79     33.54 o
  18   4  15      178.06      207.83     25.91 o
 -17   5  15      495.35      571.65     80.40 o
 -15   5  15       16.59        3.55     33.14 o
 -13   5  15     1614.79     1600.68     60.01 o
 -11   5  15      307.48      328.88     28.60 o
  -9   5  15      184.65      189.70     19.12 o
  -7   5  15     1810.84     1819.68     42.74 o
  -5   5  15     3763.42     3842.28     86.01 o
  -3   5  15      318.24      299.23     29.00 o
  -1   5  15     3926.29     3981.72     87.36 o
   1   5  15     2362.38     2297.67     45.80 o
   3   5  15        0.09        4.11      8.84 o
   5   5  15        2.20        2.77      9.68 o
   7   5  15      436.52      405.11     20.44 o
   9   5  15     1040.03     1032.38     32.76 o
  11   5  15      469.01      496.13     24.67 o
  13   5  15      469.23      474.56     37.37 o
  15   5  15       68.67       75.83     19.29 o
  17   5  15       24.44       72.00     20.97 o
 -16   6  15       16.89       12.41     28.62 o
 -14   6  15        2.12       37.97     37.77 o
 -12   6  15      103.70      114.09     31.34 o
 -10   6  15       53.46       11.80     27.07 o
  -8   6  15        7.01       19.75     14.76 o
  -6   6  15     1196.96     1284.21     41.71 o
  -4   6  15     1314.29     1363.53     42.58 o
  -2   6  15      205.10      179.72     15.42 o
   0   6  15      173.36      167.42     16.77 o
   2   6  15       20.07       -1.36      9.16 o
   4   6  15      281.83      275.33     15.69 o
   6   6  15        1.27        3.74     11.16 o
   8   6  15      183.69      191.91     16.90 o
  10   6  15        8.59       -8.21     13.66 o
  12   6  15       18.01       18.67     23.99 o
  14   6  15      161.50      186.06     22.32 o
  16   6  15       48.11       50.53     19.56 o
 -15   7  15        0.02        1.62     37.77 o
 -13   7  15      160.15      190.07     77.70 o
 -11   7  15     1442.46     1346.47     68.47 o
  -9   7  15     2494.33     2563.21     76.06 o
  -7   7  15      568.37      590.46     29.73 o
  -5   7  15      111.33      109.19     17.17 o
  -3   7  15      417.60      477.75     22.69 o
  -1   7  15       52.07       43.15     11.95 o
   1   7  15      182.18      184.39     17.07 o
   3   7  15      365.27      374.11     17.72 o
   5   7  15      583.01      564.82     22.82 o
   7   7  15      153.32      153.93     15.38 o
   9   7  15       14.41      -11.68     12.02 o
  11   7  15      262.65      277.82     20.24 o
  13   7  15       29.41       63.22     18.23 o
  15   7  15        9.41      -19.14     19.14 o
 -14   8  15        9.93        0.41     22.58 o
 -12   8  15     1214.79     1238.92     97.67 o
 -10   8  15      423.15      369.37     38.11 o
  -8   8  15      952.98      968.35     44.52 o
  -6   8  15      827.11      906.88     41.93 o
  -4   8  15      397.38      390.96     23.52 o
  -2   8  15      669.24      723.88     25.97 o
   0   8  15      148.66      128.57     13.94 o
   2   8  15      491.71      487.75     23.68 o
   4   8  15      170.31      143.20     16.03 o
   6   8  15      632.88      616.58     26.70 o
   8   8  15       63.24       56.60     14.90 o
  10   8  15       60.48       55.44     15.94 o
  12   8  15      251.80      211.23     21.49 o
  14   8  15      471.14      412.26     31.65 o
 -13   9  15      343.63      442.28     55.85 o
 -11   9  15      294.93      305.02     32.26 o
  -9   9  15        0.26        8.13     24.55 o
  -7   9  15        0.65        6.82     15.94 o
  -5   9  15      352.63      374.24     54.89 o
  -3   9  15     1293.71     1261.21     47.93 o
  -1   9  15      137.83      132.12     16.90 o
   1   9  15      788.76      793.06     29.82 o
   3   9  15       29.41       21.28     13.59 o
   5   9  15      234.22      252.51     20.99 o
   7   9  15        4.42      -11.80     11.80 o
   9   9  15      683.95      675.36     29.51 o
  11   9  15        4.77      -15.79     16.28 o
  13   9  15       78.59      141.45     27.10 o
 -12  10  15      110.98       72.31     44.79 o
 -10  10  15      546.65      659.55     53.69 o
  -8  10  15      130.17      138.49     26.03 o
  -6  10  15       65.71       69.58     24.41 o
  -4  10  15       34.98       25.05     16.79 o
  -2  10  15       67.07       49.16     18.27 o
   0  10  15      396.94      360.87     29.36 o
   2  10  15      187.35      241.18     25.05 o
   4  10  15       96.45      111.12     21.58 o
   6  10  15      296.05      362.57     36.00 o
   8  10  15       97.54      102.98     17.59 o
  10  10  15      211.23      209.14     22.28 o
  12  10  15       58.20       83.68     21.18 o
  -9  11  15      154.01      142.64     29.41 o
  -7  11  15      273.24      306.29     27.96 o
  -5  11  15       36.39       41.26     18.24 o
  -3  11  15      186.40      199.67     23.01 o
  -1  11  15       57.03       77.17     20.87 o
   1  11  15        0.64      -11.05     16.12 o
   3  11  15      315.44      353.43     36.12 o
   5  11  15      142.51      123.32     22.52 o
   7  11  15      301.15      293.47     36.48 o
   9  11  15       87.65       98.44     23.65 o
  -6  12  15      126.99      118.66     41.96 o
  -4  12  15        3.45       -1.76     16.23 o
  -2  12  15      288.48      306.72     36.96 o
   0  12  15      404.99      378.53     25.31 o
   2  12  15        1.86        3.93     17.12 o
   4  12  15        0.67        2.86     17.44 o
   6  12  15       83.89       28.28     20.09 o
 -18   0  16       71.58      127.88     62.05 o
 -16   0  16     1917.23     1990.04    133.82 o
 -14   0  16     1598.43     1919.89    128.42 o
 -12   0  16     1048.01      895.19     83.64 o
 -10   0  16        1.75        5.40     31.30 o
  -8   0  16     3084.49     2962.40    148.93 o
  -6   0  16     2691.42     2440.06    126.81 o
  -4   0  16     1281.14     1292.18     48.83 o
  -2   0  16      429.03      312.77     31.86 o
   0   0  16     6398.23     5850.44    159.49 o
   2   0  16     4090.99     4147.74     94.01 o
   4   0  16     1069.76     1080.53     39.60 o
   6   0  16      169.32      212.02     21.59 o
   8   0  16     1329.13     1220.29     47.36 o
  10   0  16     1501.80     1601.45     57.13 o
  12   0  16     1162.30     1352.75     54.60 o
  14   0  16       13.98       40.03     27.11 o
  16   0  16     2172.94     2365.67     83.15 o
  18   0  16      194.87      291.05     36.74 o
 -19   1  16        0.81        3.34     34.53 o
 -17   1  16       72.69       33.98     39.66 o
 -15   1  16      731.56      712.75     58.36 o
 -13   1  16        2.98       -3.23     24.61 o
 -11   1  16      680.83      543.85     47.48 o
  -9   1  16     4086.30     3635.56    121.14 o
  -7   1  16     2331.26     2077.18     82.59 o
  -5   1  16     2373.68     2140.70     91.46 o
  -3   1  16     9076.65     9229.14    197.20 o
  -1   1  16        0.16       -9.32     10.54 o
   1   1  16     4724.08     4728.22     75.85 o
   3   1  16     1462.89     1531.49     31.14 o
   5   1  16     8343.05     8062.14    136.83 o
   7   1  16     1309.97     1288.96     31.22 o
   9   1  16     1274.42     1203.96     33.85 o
  11   1  16     1152.16     1174.38     39.38 o
  13   1  16     1804.85     1676.46     50.05 o
  15   1  16       24.80       37.08     18.67 o
  17   1  16     1682.33     1813.87     57.15 o
 -18   2  16      114.89      131.59     70.15 o
 -16   2  16        0.01       27.23     27.18 o
 -14   2  16      187.91      200.81     37.79 o
 -12   2  16     1189.18      980.70     71.77 o
 -10   2  16       20.08        3.16     24.21 o
  -8   2  16     1273.66     1308.60    131.12 o
  -6   2  16      563.87      564.30     35.26 o
  -4   2  16      164.44      163.24     34.81 o
  -2   2  16       58.65       82.18     15.56 o
   0   2  16      478.21      504.33     25.76 o
   2   2  16       76.51       72.25     10.51 o
   4   2  16      768.04      836.51     24.25 o
   6   2  16      307.05      309.85     16.04 o
   8   2  16      306.92      265.89     19.39 o
  10   2  16      282.06      333.60     22.39 o
  12   2  16      195.08      193.74     20.94 o
  14   2  16     1049.12     1062.14     40.47 o
  16   2  16      186.31      189.68     25.02 o
  18   2  16      323.07      314.82     39.68 o
 -17   3  16      782.31      721.31     62.54 o
 -15   3  16       32.39       61.08     32.16 o
 -13   3  16        7.97       29.85     28.03 o
 -11   3  16       29.16       25.18     17.07 o
  -9   3  16      567.12      520.02     31.12 o
  -7   3  16     1558.08     1554.27     91.77 o
  -5   3  16      600.44      566.24     28.44 o
  -3   3  16     2310.95     2225.96     51.40 o
  -1   3  16       10.45        0.83     10.41 o
   1   3  16      290.80      311.29     15.75 o
   3   3  16      153.03      127.29     14.51 o
   5   3  16     2313.28     2160.38     40.76 o
   7   3  16      409.76      422.78     21.38 o
   9   3  16        8.69      -11.39     11.39 o
  11   3  16        4.51      -12.91     12.91 o
  13   3  16      230.91      237.43     22.69 o
  15   3  16       42.76       41.55     18.51 o
  17   3  16       21.48       29.34     19.36 o
 -18   4  16       51.02       37.09     35.00 o
 -16   4  16      730.34      720.92     61.62 o
 -14   4  16      301.86      414.32     73.66 o
 -12   4  16     2033.80     2057.18     90.24 o
 -10   4  16      376.90      395.13     41.02 o
  -8   4  16      344.99      338.28     29.25 o
  -6   4  16     6004.26     5950.30    116.76 o
  -4   4  16     1029.12      987.12     34.68 o
  -2   4  16     1998.73     1940.09     47.11 o
   0   4  16     6644.99     6417.04     98.73 o
   2   4  16     2540.90     2520.60     54.72 o
   4   4  16        9.06        1.09     10.36 o
   6   4  16      578.54      591.71     24.61 o
   8   4  16      178.14      143.24     17.97 o
  10   4  16      436.57      466.66     25.95 o
  12   4  16     1267.64     1381.68     45.13 o
  14   4  16       43.15       10.52     16.39 o
  16   4  16      121.04      136.06     22.89 o
 -17   5  16        4.15      -33.46     36.15 o
 -15   5  16      299.20      426.70     49.53 o
 -13   5  16        0.28      -11.02     26.71 o
 -11   5  16       20.84       -9.25     23.20 o
  -9   5  16     2649.57     2454.97     94.02 o
  -7   5  16       98.42      102.62     21.00 o
  -5   5  16     7444.85     7384.78    137.89 o
  -3   5  16    10153.39    10128.27    160.01 o
  -1   5  16      136.51      115.65     15.52 o
   1   5  16     4696.84     4481.85     69.79 o
   3   5  16      100.08       92.18     13.72 o
   5   5  16     2213.45     2231.97     47.31 o
   7   5  16     2786.38     2718.27     54.95 o
   9   5  16     1287.66     1225.72     36.05 o
  11   5  16     1587.38     1665.26     48.22 o
  13   5  16      618.06      491.61     29.71 o
  15   5  16      123.69      178.75     27.16 o
  17   5  16      297.06      351.37     32.55 o
 -16   6  16        3.16       26.49     30.03 o
 -14   6  16      793.21      691.59     55.49 o
 -12   6  16     1351.53     1354.58     72.11 o
 -10   6  16      235.08      252.51     35.29 o
  -8   6  16      973.39     1028.06     48.43 o
  -6   6  16      631.82      655.74     31.38 o
  -4   6  16        0.14       13.07     13.87 o
  -2   6  16      199.94      178.28     17.84 o
   0   6  16      766.54      703.64     31.65 o
   2   6  16      358.41      303.07     18.01 o
   4   6  16      920.12      854.20     28.06 o
   6   6  16       44.38       39.97     12.62 o
   8   6  16     1953.17     1904.78     45.34 o
  10   6  16        7.63       -2.99     12.00 o
  12   6  16        0.48      -13.62     13.62 o
  14   6  16      507.10      597.91     50.13 o
  16   6  16      117.58      129.99     23.03 o
 -15   7  16        2.17       10.79     42.63 o
 -13   7  16        9.29       63.13     43.17 o
 -11   7  16       84.66       66.47     29.86 o
  -9   7  16        3.47      -16.53     18.17 o
  -7   7  16      980.08      968.35     44.94 o
  -5   7  16     2661.98     2962.30     70.02 o
  -3   7  16      247.86      257.08     19.23 o
  -1   7  16      157.16      185.52     16.50 o
   1   7  16     3456.04     3444.98     69.31 o
   3   7  16       22.35       13.76     12.71 o
   5   7  16      147.82      132.04     15.26 o
   7   7  16     2395.66     2382.12     51.17 o
   9   7  16      184.92      197.75     18.50 o
  11   7  16      503.16      527.81     25.83 o
  13   7  16      236.78      234.97     25.17 o
  15   7  16      191.23      181.10     27.65 o
 -14   8  16        4.43       -1.62     40.47 o
 -12   8  16     1137.43     1017.68     91.19 o
 -10   8  16       12.04       10.25     36.15 o
  -8   8  16       18.06        3.80     33.46 o
  -6   8  16      146.90      142.21     23.00 o
  -4   8  16      354.95      384.93     29.04 o
  -2   8  16      439.06      447.61     26.51 o
   0   8  16     2665.85     2813.22     73.29 o
   2   8  16     1603.99     1795.32     53.03 o
   4   8  16      981.94      992.65     33.94 o
   6   8  16        9.27       -8.85     13.28 o
   8   8  16      239.41      243.63     21.07 o
  10   8  16      278.34      283.69     22.87 o
  12   8  16       38.86       55.60     19.91 o
  14   8  16      346.66      442.14     34.04 o
 -13   9  16      116.33       84.85     27.03 o
 -11   9  16       62.66      -35.07     35.07 o
  -9   9  16      127.57      202.90     31.72 o
  -7   9  16        0.55       -9.69     19.03 o
  -5   9  16      491.11      541.97     33.48 o
  -3   9  16      532.02      465.31     30.95 o
  -1   9  16      121.41      159.98     18.48 o
   1   9  16       54.46       38.81     17.06 o
   3   9  16      163.87      142.77     20.48 o
   5   9  16        3.52       14.19     12.80 o
   7   9  16       66.14       52.54     15.17 o
   9   9  16       29.30       52.79     15.67 o
  11   9  16       55.06       69.93     17.39 o
 -10  10  16      499.28      586.54     67.99 o
  -8  10  16      128.28       75.62     26.88 o
  -6  10  16       36.59       18.02     18.00 o
  -4  10  16       75.34       54.10     19.76 o
  -2  10  16     2055.53     2236.55     84.81 o
   0  10  16       38.76       23.78     16.11 o
   2  10  16       38.22       12.85     19.18 o
   4  10  16      297.94      234.17     42.36 o
   6  10  16        1.45      -15.88     15.88 o
   8  10  16       90.74       89.03     17.58 o
  10  10  16      293.21      311.22     26.19 o
  -9  11  16       76.92      115.63     29.35 o
  -7  11  16      221.29      243.12     33.09 o
  -5  11  16     1377.61     1507.01     55.52 o
  -3  11  16      355.87      358.89     36.87 o
  -1  11  16      125.94      154.10     21.28 o
   1  11  16      709.70      789.91     41.88 o
   3  11  16        0.14      -16.94     43.80 o
   5  11  16        7.74       -7.66     17.75 o
   7  11  16      559.32      571.44     37.53 o
  -4  12  16        0.33      -14.71     17.26 o
  -2  12  16      332.53      344.65     28.36 o
   0  12  16       34.67       43.58     18.17 o
   2  12  16      222.77      204.93     30.68 o
   4  12  16      116.06       95.60     22.37 o
 -17   1  17      382.77      427.65     53.41 o
 -15   1  17     2101.68     2105.82    198.57 o
 -13   1  17     3267.09     3258.52    121.33 o
 -11   1  17       80.49       81.53     29.96 o
  -9   1  17      557.53      475.65     45.06 o
  -7   1  17     2188.72     1884.58     80.67 o
  -5   1  17      112.04      154.62     54.77 o
  -3   1  17     4366.94     4176.05    103.94 o
  -1   1  17       94.68       77.63     16.56 o
   1   1  17     6130.84     5889.73    100.26 o
   3   1  17     1653.63     1568.22     39.32 o
   5   1  17        6.50       -3.20     10.09 o
   7   1  17       32.42       -5.06     11.30 o
   9   1  17       13.97        0.85     11.22 o
  11   1  17       24.46       24.60     13.16 o
  13   1  17     1620.67     1693.67     45.73 o
  15   1  17      335.73      317.01     27.97 o
  17   1  17       81.58       73.79     21.45 o
 -18   2  17      698.15      715.61     72.04 o
 -16   2  17      165.70      141.78     38.94 o
 -14   2  17        1.45      -20.15     25.56 o
 -12   2  17     1280.12     1178.07     67.90 o
 -10   2  17       13.85       38.43     33.99 o
  -8   2  17     3399.45     3488.21    119.61 o
  -6   2  17    18139.72    16770.64    399.48 o
  -4   2  17       45.95       66.80     19.66 o
  -2   2  17     2164.33     1827.19     52.03 o
   0   2  17     4435.07     4023.53     74.87 o
   2   2  17      698.18      657.41     26.02 o
   4   2  17       47.99       25.43      9.55 o
   6   2  17    15901.31    15533.74    196.92 o
   8   2  17      503.73      395.26     29.00 o
  10   2  17      334.20      289.73     21.96 o
  12   2  17      776.30      705.60     32.63 o
  14   2  17     1490.25     1706.53     52.43 o
  16   2  17        4.56      -14.61     17.67 o
 -17   3  17        2.61      -29.35     29.35 o
 -15   3  17      842.79      813.02     62.57 o
 -13   3  17     2247.71     2387.81    101.28 o
 -11   3  17        1.70        8.19     24.82 o
  -9   3  17      506.56      522.31     46.13 o
  -7   3  17     1307.64     1339.73     67.72 o
  -5   3  17     1765.31     1792.17     66.56 o
  -3   3  17     4137.19     4274.05     91.12 o
  -1   3  17      430.08      341.48     21.32 o
   1   3  17     3023.16     2918.47     55.27 o
   3   3  17      542.77      533.22     24.75 o
   5   3  17      347.81      301.02     15.92 o
   7   3  17      650.90      635.09     25.81 o
   9   3  17        9.22      -11.90     11.90 o
  11   3  17       81.32       37.90     15.69 o
  13   3  17      692.30      787.84     35.31 o
  15   3  17       20.04        6.38     17.62 o
  17   3  17        0.71      -17.56     17.56 o
 -16   4  17      738.73      886.80     67.66 o
 -14   4  17      149.51      151.73     36.40 o
 -12   4  17      100.95      160.26     36.04 o
 -10   4  17     1206.83     1161.58     64.86 o
  -8   4  17      506.66      548.39     45.71 o
  -6   4  17      522.09      536.82     34.25 o
  -4   4  17     1622.01     1556.56    116.08 o
  -2   4  17      553.53      498.78     24.92 o
   0   4  17     2291.75     2324.31     71.11 o
   2   4  17     1499.27     1400.57     36.10 o
   4   4  17     5182.93     4964.16     82.74 o
   6   4  17     1534.30     1398.25     39.03 o
   8   4  17      158.36      161.80     16.92 o
  10   4  17      965.56      947.50     35.81 o
  12   4  17       66.48       85.31     18.62 o
  14   4  17        1.52       -0.01     15.86 o
  16   4  17      349.60      421.06     31.18 o
 -17   5  17      417.51      412.27     55.09 o
 -15   5  17     1892.02     2023.99    102.79 o
 -13   5  17      756.86      770.92     59.31 o
 -11   5  17     1659.87     1624.99     77.63 o
  -9   5  17      500.63      405.92     42.39 o
  -7   5  17      612.69      650.33     38.04 o
  -5   5  17       45.55       58.50     20.03 o
  -3   5  17     8636.16     8735.21    142.87 o
  -1   5  17     1950.36     1850.54     67.26 o
   1   5  17      649.47      642.90     25.02 o
   3   5  17     1170.02     1129.17     32.78 o
   5   5  17        0.59      -11.11     11.11 o
   7   5  17      435.22      443.78     22.92 o
   9   5  17      721.41      741.27     28.81 o
  11   5  17     1148.89     1189.01     41.54 o
  13   5  17       47.13       51.16     17.45 o
  15   5  17      260.42      319.78     28.17 o
 -16   6  17      705.60      777.41     63.52 o
 -14   6  17        2.47      -34.04     46.41 o
 -12   6  17        0.84      -15.17     25.91 o
 -10   6  17      308.24      308.91     45.87 o
  -8   6  17      449.08      512.66     58.01 o
  -6   6  17      459.17      430.65     31.54 o
  -4   6  17      881.14      904.49     43.09 o
  -2   6  17      695.70      822.84     31.99 o
   0   6  17        3.27       11.45     13.63 o
   2   6  17      196.50      227.85     17.39 o
   4   6  17      134.66      100.82     14.86 o
   6   6  17     1346.35     1380.76     38.06 o
   8   6  17      388.86      287.02     20.19 o
  10   6  17      199.87      202.28     21.31 o
  12   6  17        1.31       13.45     15.26 o
  14   6  17      202.97      226.46     24.51 o
 -15   7  17      147.79      124.11     54.50 o
 -13   7  17       52.16       25.90     44.25 o
 -11   7  17       21.71       -7.01     37.77 o
  -9   7  17      124.16      168.65     33.31 o
  -7   7  17       49.24       32.28     19.92 o
  -5   7  17     2265.84     2240.64     85.65 o
  -3   7  17     3295.70     3422.11     77.92 o
  -1   7  17     2848.37     2856.15     57.19 o
   1   7  17       26.59       22.37     16.60 o
   3   7  17     1372.78     1297.91     35.60 o
   5   7  17      136.37      165.97     18.30 o
   7   7  17      150.09       90.62     15.86 o
   9   7  17        0.11       -5.67     12.12 o
  11   7  17       36.49       11.78     15.62 o
  13   7  17      109.70      117.54     23.66 o
 -14   8  17       77.59       69.07     46.41 o
 -12   8  17      147.11      192.64     55.04 o
 -10   8  17      999.26     1030.63     89.03 o
  -8   8  17     1154.50     1372.32    107.11 o
  -6   8  17      153.34      147.06     29.04 o
  -4   8  17      720.79      746.89     39.56 o
  -2   8  17      421.71      443.60     27.97 o
   0   8  17     1000.77      994.58     41.66 o
   2   8  17      782.25      751.26     37.77 o
   4   8  17     3256.81     3323.49     69.47 o
   6   8  17      683.33      665.36     29.70 o
   8   8  17      644.08      604.84     32.26 o
  10   8  17      203.84      167.76     20.38 o
  12   8  17      324.93      274.11     28.17 o
 -11   9  17      391.46      364.23     62.59 o
  -9   9  17      246.53      192.10     52.34 o
  -7   9  17       88.28       80.00     26.83 o
  -5   9  17      137.85      152.62     28.00 o
  -3   9  17      248.24      299.21     37.20 o
  -1   9  17      629.27      707.69     39.31 o
   1   9  17       17.87      -14.10     15.67 o
   3   9  17      209.06      209.79     22.95 o
   5   9  17      228.23      309.48     44.01 o
   7   9  17      347.93      308.00     22.77 o
   9   9  17      231.80      207.53     21.20 o
  11   9  17      406.44      496.87     33.16 o
 -10  10  17       65.56       56.12     42.63 o
  -8  10  17       93.48      123.66     59.36 o
  -6  10  17       75.71       42.27     23.71 o
  -4  10  17      455.74      487.79     41.82 o
  -2  10  17        1.30        9.80     19.03 o
   0  10  17      778.92      864.98     38.12 o
   2  10  17      568.52      535.04     62.14 o
   4  10  17      320.48      291.09     29.67 o
   6  10  17       21.69       29.93     19.60 o
   8  10  17      104.87       67.63     17.81 o
  -7  11  17      140.41      134.54     29.52 o
  -5  11  17      711.47      857.98     52.00 o
  -3  11  17      730.53      779.45     48.34 o
  -1  11  17     2512.56     2708.39     78.92 o
   1  11  17        8.46        6.25     19.73 o
   3  11  17      790.96      841.82     45.05 o
   5  11  17      120.84      176.82     26.37 o
   7  11  17       59.42       68.59     35.12 o
  -2  12  17        5.07      -17.14     21.17 o
   0  12  17        9.10       15.22     26.56 o
 -18   0  18      359.34      411.17     78.24 o
 -16   0  18     1890.44     2053.17    140.30 o
 -14   0  18     1524.05     1608.54    123.03 o
 -12   0  18     3342.64     3212.23    171.05 o
 -10   0  18      153.85      297.86     55.58 o
  -8   0  18     1486.64     1648.47    109.00 o
  -6   0  18     6121.60     5439.69    227.17 o
  -4   0  18      532.90      365.85     54.50 o
  -2   0  18     3904.82     3554.92    125.46 o
   0   0  18      127.22      126.32     29.14 o
   2   0  18     3703.12     3774.78     88.85 o
   4   0  18      665.45      583.39     31.56 o
   6   0  18      415.82      430.76     29.48 o
   8   0  18     1285.11     1463.57     53.92 o
  10   0  18      212.27      182.70     30.98 o
  12   0  18      435.24      428.15     39.23 o
  14   0  18     3118.47     3455.63    101.66 o
  16   0  18        8.54       20.82     24.86 o
 -17   1  18      244.35      159.48     43.42 o
 -15   1  18       81.39       60.45     32.96 o
 -13   1  18      264.45      288.07     44.44 o
 -11   1  18      341.19      391.72     60.44 o
  -9   1  18      363.12      403.03     67.45 o
  -7   1  18      246.36      209.56     34.70 o
  -5   1  18     2738.01     2695.63     99.20 o
  -3   1  18     1650.36     1416.32     56.17 o
  -1   1  18     3236.62     3110.02     74.22 o
   1   1  18     2127.59     2256.63     50.14 o
   3   1  18     2741.47     2649.96     52.36 o
   5   1  18     4403.10     4092.90     70.13 o
   7   1  18     2826.32     2610.05     52.53 o
   9   1  18      588.99      523.05     23.93 o
  11   1  18     1314.28     1286.70     38.14 o
  13   1  18        3.51       16.28     14.86 o
  15   1  18     1606.96     1835.44     51.35 o
  17   1  18       16.88       25.01     18.18 o
 -16   2  18      129.05      111.70     37.72 o
 -14   2  18      350.54      241.39     44.01 o
 -12   2  18        5.31       50.68     29.95 o
 -10   2  18      161.14      117.21     33.00 o
  -8   2  18       98.36      102.72     31.01 o
  -6   2  18       28.58       35.26     26.88 o
  -4   2  18      250.36      189.69     33.20 o
  -2   2  18      568.65      549.33     30.53 o
   0   2  18      432.71      438.27     27.20 o
   2   2  18      339.23      315.57     20.02 o
   4   2  18        0.04       -7.11     13.26 o
   6   2  18       56.03       84.68     13.94 o
   8   2  18       81.68       70.90     15.36 o
  10   2  18      130.36      153.05     21.03 o
  12   2  18      781.48      783.57     35.07 o
  14   2  18       40.77       80.67     25.23 o
  16   2  18       91.35       49.77     23.14 o
 -17   3  18      237.32      192.20     44.60 o
 -15   3  18      206.28      241.65     42.44 o
 -13   3  18       22.38       16.42     28.61 o
 -11   3  18      505.47      469.45     47.20 o
  -9   3  18     1127.31     1111.01     64.43 o
  -7   3  18     1280.87     1156.78     62.93 o
  -5   3  18      330.60      344.40     38.13 o
  -3   3  18     1103.25     1058.09     40.84 o
  -1   3  18      176.15      145.13     21.73 o
   1   3  18      105.91      101.60     15.22 o
   3   3  18     1570.32     1380.82     46.84 o
   5   3  18       60.47      102.68     16.34 o
   7   3  18      135.64       94.23     13.92 o
   9   3  18        7.91        0.72     12.74 o
  11   3  18       67.82       61.53     26.01 o
  13   3  18       97.07      103.10     20.30 o
  15   3  18      257.00      242.09     26.54 o
 -16   4  18     1119.10     1483.19    111.70 o
 -14   4  18     1233.74     1464.47     81.79 o
 -12   4  18     1536.37     1321.09     74.97 o
 -10   4  18      436.10      453.71     50.72 o
  -8   4  18     1212.30     1147.91     65.05 o
  -6   4  18      285.97      299.04     78.78 o
  -4   4  18      108.99       64.18     20.83 o
  -2   4  18    12976.79    12597.15    271.85 o
   0   4  18        8.39        7.70     20.68 o
   2   4  18        5.33       -6.95     13.48 o
   4   4  18      477.56      480.25     23.15 o
   6   4  18      128.46      130.33     16.63 o
   8   4  18        7.58       -5.29     13.41 o
  10   4  18      837.55      861.06     35.32 o
  12   4  18        0.09       16.08     15.82 o
  14   4  18      450.39      528.07     32.63 o
  16   4  18        0.27       17.90     19.74 o
 -15   5  18      310.44      361.60     51.80 o
 -13   5  18      483.00      531.95     53.87 o
 -11   5  18       12.43       19.03     26.08 o
  -9   5  18       21.24       17.14     24.66 o
  -7   5  18     1155.22     1223.25    104.68 o
  -5   5  18       95.00       95.13     21.46 o
  -3   5  18     5161.21     5276.44    109.10 o
  -1   5  18     1559.35     1397.79     55.92 o
   1   5  18       18.14       -3.10     13.46 o
   3   5  18      511.51      445.30     24.73 o
   5   5  18     3926.27     3428.67     97.06 o
   7   5  18     1364.47     1305.23     37.80 o
   9   5  18      164.11      105.18     18.15 o
  11   5  18      108.91       72.37     18.11 o
  13   5  18       13.34       27.21     18.06 o
  15   5  18      225.79      313.90     28.85 o
 -14   6  18     1146.83     1310.42     78.40 o
 -12   6  18        0.88       -2.11     48.29 o
 -10   6  18      237.06      250.26     38.15 o
  -8   6  18      136.05      170.80     33.19 o
  -6   6  18      201.57      171.30     24.60 o
  -4   6  18     2299.63     2272.08     70.92 o
  -2   6  18      823.56      812.83     36.50 o
   0   6  18     1488.55     1405.02     52.26 o
   2   6  18      392.21      356.23     22.83 o
   4   6  18      378.33      412.29     22.16 o
   6   6  18      175.74      188.88     18.23 o
   8   6  18       66.73       37.25     14.34 o
  10   6  18      350.10      342.96     25.10 o
  12   6  18      436.78      455.36     29.89 o
  14   6  18      506.76      534.43     32.52 o
 -13   7  18      213.13      237.42     60.44 o
 -11   7  18       49.12       46.41     44.25 o
  -9   7  18      746.28      698.78     76.62 o
  -7   7  18     1535.99     1662.40     76.94 o
  -5   7  18      150.05      139.20     29.64 o
  -3   7  18        0.16       15.23     21.38 o
  -1   7  18     1164.98     1243.09     39.67 o
   1   7  18      452.81      462.06     29.18 o
   3   7  18      595.95      536.16     24.46 o
   5   7  18     2807.92     2962.73     59.55 o
   7   7  18      107.60       98.17     15.97 o
   9   7  18       58.56       43.45     15.00 o
  11   7  18      347.28      340.02     31.54 o
  13   7  18       45.32       37.63     20.37 o
 -12   8  18        0.46       17.27     39.93 o
 -10   8  18       55.67       30.22     41.55 o
  -8   8  18        6.63      -34.53     34.53 o
  -6   8  18      209.98      201.85     37.77 o
  -4   8  18      565.85      522.95     58.55 o
  -2   8  18     3880.42     4013.11    109.15 o
   0   8  18       12.30      -24.75     24.75 o
   2   8  18      188.42      211.35     23.87 o
   4   8  18      358.81      381.04     24.54 o
   6   8  18      135.66      148.98     19.11 o
   8   8  18      268.94      264.92     22.69 o
  10   8  18      436.71      480.37     32.76 o
  12   8  18       12.22       -9.36     18.23 o
 -11   9  18      513.18      556.33     73.39 o
  -9   9  18      124.03       42.09     43.71 o
  -7   9  18        0.70       15.65     39.39 o
  -5   9  18       37.01       56.44     25.10 o
  -3   9  18      533.71      567.59     43.25 o
  -1   9  18      225.79      240.35     24.39 o
   1   9  18        7.15       11.49     20.69 o
   3   9  18       76.38       84.80     19.87 o
   5   9  18      876.77      759.87     37.37 o
   7   9  18       14.30        3.42     14.76 o
   9   9  18       45.59       51.66     17.06 o
  -8  10  18       38.80       -4.86     38.85 o
  -6  10  18      167.36      129.87     29.35 o
  -4  10  18     2656.38     3045.69    224.47 o
  -2  10  18        1.81      -22.32     22.32 o
   0  10  18      822.89      729.99     70.69 o
   2  10  18       52.54       26.21     21.48 o
   4  10  18      624.72      605.11     39.37 o
   6  10  18       45.04       41.93     23.20 o
   8  10  18      374.70      370.49     46.98 o
  -5  11  18       17.09       61.45     28.60 o
  -3  11  18      851.55      996.08     57.65 o
  -1  11  18      226.69      181.65     51.53 o
   1  11  18       23.61      -21.55     24.73 o
   3  11  18       79.67       57.98     23.71 o
   5  11  18      900.14      902.91     48.25 o
 -17   1  19      179.71      249.08     58.28 o
 -15   1  19      337.54      400.47     76.62 o
 -13   1  19      119.38       78.24     33.47 o
 -11   1  19      477.93      469.18     49.58 o
  -9   1  19       34.13       19.16     27.82 o
  -7   1  19       35.55       51.87     25.65 o
  -5   1  19      843.24      802.53     54.55 o
  -3   1  19      355.90      390.13     33.62 o
  -1   1  19      604.70      609.71     41.66 o
   1   1  19      673.69      627.14     32.47 o
   3   1  19       77.14       84.39     14.31 o
   5   1  19      288.31      278.24     20.84 o
   7   1  19        0.02        4.65     11.40 o
   9   1  19      262.91      287.91     19.83 o
  11   1  19      148.02      173.23     18.17 o
  13   1  19       77.83      126.81     19.21 o
  15   1  19       53.03       70.77     21.49 o
 -16   2  19       25.34        2.88     31.66 o
 -14   2  19        9.00       -0.65     32.11 o
 -12   2  19        0.17       -7.28     25.56 o
 -10   2  19      366.22      425.32     48.29 o
  -8   2  19     1551.61     1508.52     75.90 o
  -6   2  19      208.76      174.32     33.00 o
  -4   2  19     3578.02     3490.43    118.65 o
  -2   2  19     2489.43     2315.46     63.05 o
   0   2  19      106.71      124.36     20.42 o
   2   2  19      915.80     1012.51     33.77 o
   4   2  19     2579.90     2438.97     56.71 o
   6   2  19     3087.95     2765.75     62.35 o
   8   2  19       43.92       19.79     12.15 o
  10   2  19       23.71       16.61     12.69 o
  12   2  19       11.28       22.76     14.30 o
  14   2  19        9.68       16.42     15.82 o
  16   2  19      175.47      204.62     22.97 o
 -15   3  19      394.81      455.20     55.52 o
 -13   3  19       32.15       47.51     30.70 o
 -11   3  19      356.01      407.77     94.97 o
  -9   3  19      197.77      232.07     39.11 o
  -7   3  19      162.53      211.81     35.98 o
  -5   3  19       69.78       35.61     24.42 o
  -3   3  19      597.83      660.23     40.33 o
  -1   3  19      426.81      384.68     27.69 o
   1   3  19     3283.51     3048.56     64.70 o
   3   3  19        2.15      -12.18     12.18 o
   5   3  19      102.50      109.30     17.29 o
   7   3  19       31.93       64.08     16.01 o
   9   3  19      512.12      566.35     29.26 o
  11   3  19      306.73      336.59     28.42 o
  13   3  19     1995.97     2265.21     62.04 o
  15   3  19      148.44      200.21     26.55 o
 -16   4  19       43.18       -5.76     34.72 o
 -14   4  19       47.24       11.60     31.67 o
 -12   4  19      164.51      140.88     37.77 o
 -10   4  19        1.66      -21.47     24.66 o
  -8   4  19        1.47      -22.42     22.42 o
  -6   4  19      766.95      693.82     63.40 o
  -4   4  19       84.43       61.86     37.23 o
  -2   4  19     2424.65     2588.15     80.41 o
   0   4  19      435.16      435.35     24.72 o
   2   4  19       61.45       47.50     15.68 o
   4   4  19      367.68      301.32     21.89 o
   6   4  19     1379.57     1334.20     42.20 o
   8   4  19      147.77      171.01     20.19 o
  10   4  19      758.77      701.67     42.97 o
  12   4  19       13.51       -5.98     16.04 o
  14   4  19      434.76      416.16     30.49 o
 -15   5  19      238.32      216.56     46.33 o
 -13   5  19      375.12      409.69     53.69 o
 -11   5  19        7.72       49.90     30.33 o
  -9   5  19      858.58      978.11     91.19 o
  -7   5  19      365.10      346.40     73.66 o
  -5   5  19      380.26      344.34     39.11 o
  -3   5  19      772.35      837.63     61.34 o
  -1   5  19     2009.36     1907.21     67.16 o
   1   5  19        9.72        6.67     14.43 o
   3   5  19     1210.30     1298.93     48.23 o
   5   5  19      754.38      728.11     28.57 o
   7   5  19      140.45      139.38     19.22 o
   9   5  19       74.89       46.32     16.23 o
  11   5  19       16.08       10.48     15.89 o
  13   5  19      168.84      129.43     22.02 o
 -14   6  19        7.95       26.85     33.95 o
 -12   6  19        6.51      -12.50     29.73 o
 -10   6  19       68.14       59.54     30.70 o
  -8   6  19      173.94      171.28     35.28 o
  -6   6  19       17.62        2.67     24.17 o
  -4   6  19      497.16      543.64     45.33 o
  -2   6  19     1342.64     1380.78     48.60 o
   0   6  19       76.97       59.26     18.33 o
   2   6  19        4.97       -8.67     13.26 o
   4   6  19      149.94      105.06     16.33 o
   6   6  19      501.87      404.36     23.05 o
   8   6  19       40.23        7.45     15.06 o
  10   6  19       45.90       43.81     17.42 o
  12   6  19       12.61        8.41     16.67 o
 -13   7  19       10.29       61.51     46.95 o
 -11   7  19       49.39       71.77     48.02 o
  -9   7  19        6.33       12.41     38.85 o
  -7   7  19      114.92      121.95     47.48 o
  -5   7  19       58.15       68.20     27.66 o
  -3   7  19       40.66       60.53     19.05 o
  -1   7  19      329.45      325.60     42.91 o
   1   7  19      362.53      336.62     26.83 o
   3   7  19       69.05       63.02     15.10 o
   5   7  19       15.90       41.83     14.77 o
   7   7  19      107.60       92.22     16.68 o
   9   7  19        0.15        8.89     17.29 o
  11   7  19       52.94       14.90     19.23 o
 -12   8  19        0.61        5.94     42.63 o
 -10   8  19      216.15      217.46     57.20 o
  -8   8  19      244.92      308.11     59.90 o
  -6   8  19      162.41      171.59     48.02 o
  -4   8  19      244.84      186.25     33.41 o
  -2   8  19     1978.99     2141.75     71.90 o
   0   8  19       15.99       -8.78     18.92 o
   2   8  19       30.06       19.83     21.63 o
   4   8  19        8.04        4.67     14.58 o
   6   8  19      714.38      657.66     30.83 o
   8   8  19        1.89        7.19     15.15 o
  10   8  19      120.94       91.16     24.14 o
  -9   9  19      272.74      459.74     69.07 o
  -7   9  19       32.41       77.70     43.17 o
  -5   9  19        0.14       -4.32     35.61 o
  -3   9  19       27.07       29.81     24.05 o
  -1   9  19      306.24      315.14     39.63 o
   1   9  19      351.80      380.73     34.98 o
   3   9  19       20.64       10.21     17.18 o
   5   9  19      541.94      552.08     51.11 o
   7   9  19        2.96       -8.29     15.52 o
   9   9  19       23.09       33.19     18.43 o
  -6  10  19      647.07      658.85     73.92 o
  -4  10  19      133.81      173.76     33.34 o
  -2  10  19      195.97      217.02     38.31 o
   0  10  19        0.54       -2.33     25.27 o
   2  10  19        9.94       -1.52     24.87 o
   4  10  19       17.29       24.14     22.33 o
   6  10  19        0.13      -19.77     19.77 o
  -1  11  19       47.01       16.73     39.93 o
   1  11  19      124.87      130.86     33.83 o
 -16   0  20        3.07       26.44     48.56 o
 -14   0  20       11.73       22.66     48.56 o
 -12   0  20      348.29      205.59     58.82 o
 -10   0  20     3833.25     3434.00    178.61 o
  -8   0  20      561.12      549.31     70.15 o
  -6   0  20        4.98       45.87     36.15 o
  -4   0  20      101.36      166.74     47.48 o
  -2   0  20      350.15      419.53     42.15 o
   0   0  20      366.00      289.96     41.55 o
   2   0  20     3318.26     2994.55    106.83 o
   4   0  20     1494.10     1507.05     72.69 o
   6   0  20      260.99      182.64     58.28 o
   8   0  20      293.86      330.56     29.44 o
  10   0  20       34.46        6.84     18.74 o
  12   0  20     1112.33     1289.33     56.88 o
  14   0  20      383.87      504.59     40.29 o
 -15   1  20      130.68      118.20     40.33 o
 -13   1  20      218.75      199.13     81.48 o
 -11   1  20      445.21      399.20     90.65 o
  -9   1  20      440.69      530.43     50.35 o
  -7   1  20      910.55      795.66     55.90 o
  -5   1  20     1521.65     1535.74    104.95 o
  -3   1  20     3698.68     3725.85    102.07 o
  -1   1  20       62.12       90.87     19.46 o
   1   1  20      169.61      196.06     22.31 o
   3   1  20      128.79      103.18     19.48 o
   5   1  20      547.42      585.99     27.73 o
   7   1  20      542.93      622.96     29.46 o
   9   1  20      974.78     1020.00     38.09 o
  11   1  20        9.79       10.37     13.47 o
  13   1  20        6.11        9.01     15.11 o
  15   1  20       54.84       74.71     18.53 o
 -16   2  20       42.26       52.38     39.25 o
 -14   2  20      152.83      221.03     45.20 o
 -12   2  20       88.63      112.02     35.29 o
 -10   2  20       17.13        9.44     28.79 o
  -8   2  20      193.64      193.55     37.19 o
  -6   2  20        0.46       15.47     24.41 o
  -4   2  20      257.85      227.04     35.60 o
  -2   2  20      275.63      229.10     24.41 o
   0   2  20      165.28      167.93     24.10 o
   2   2  20      397.35      410.87     22.99 o
   4   2  20      108.66      119.51     16.76 o
   6   2  20      123.49      137.35     18.11 o
   8   2  20      146.30      172.69     22.83 o
  10   2  20       17.68       23.29     15.02 o
  12   2  20      101.68      113.65     20.22 o
  14   2  20       87.57       41.98     19.26 o
 -15   3  20      535.82      526.42     58.19 o
 -13   3  20      353.03      380.32     71.50 o
 -11   3  20       22.63       31.01     29.57 o
  -9   3  20       26.72       39.65     29.94 o
  -7   3  20       99.82      103.99     30.32 o
  -5   3  20      457.02      405.74     87.41 o
  -3   3  20      950.17     1036.27     51.30 o
  -1   3  20      143.14      115.73     29.67 o
   1   3  20       18.88       20.34     15.20 o
   3   3  20        0.42      -11.89     11.89 o
   5   3  20      309.07      289.84     22.46 o
   7   3  20      359.04      329.55     23.86 o
   9   3  20      122.75      103.63     19.00 o
  11   3  20       81.20      113.45     19.99 o
  13   3  20      103.85       52.93     19.22 o
 -14   4  20        1.03        8.09     34.33 o
 -12   4  20      125.56      107.01     36.24 o
 -10   4  20      962.56     1015.81     67.15 o
  -8   4  20     1203.08     1199.48     68.63 o
  -6   4  20      573.77      640.95     51.06 o
  -4   4  20      308.11      235.99     35.71 o
  -2   4  20     1640.94     1751.85     79.56 o
   0   4  20        0.32        4.87     16.29 o
   2   4  20     3198.16     3142.48     73.86 o
   4   4  20     1073.33     1112.55     38.66 o
   6   4  20      531.23      429.02     28.00 o
   8   4  20        4.86      -19.12     19.46 o
  10   4  20       34.36       31.86     16.94 o
  12   4  20      206.60      211.06     23.71 o
  14   4  20       64.99      103.55     22.34 o
 -13   5  20      297.28      290.65     47.68 o
 -11   5  20      213.47      204.25     40.74 o
  -9   5  20      319.33      369.58     45.67 o
  -7   5  20       61.95       29.21     39.39 o
  -5   5  20      509.11      492.77     70.69 o
  -3   5  20      180.35      194.98     44.30 o
  -1   5  20      550.30      539.86     37.99 o
   1   5  20      900.45      861.10     34.04 o
   3   5  20       33.05       13.48     15.67 o
   5   5  20      717.82      662.77     30.79 o
   7   5  20      112.54      126.59     19.08 o
   9   5  20      128.75       87.35     18.65 o
  11   5  20        0.08      -15.20     15.20 o
  13   5  20        9.02        5.56     17.43 o
 -12   6  20      279.34      287.15     50.99 o
 -10   6  20      133.07       43.51     31.03 o
  -8   6  20      152.45      207.44     38.66 o
  -6   6  20        3.12       16.47     25.35 o
  -4   6  20      269.87      348.73     70.96 o
  -2   6  20      448.63      389.35     34.56 o
   0   6  20      618.82      597.54     33.53 o
   2   6  20      321.19      327.99     24.21 o
   4   6  20       89.57       80.49     17.48 o
   6   6  20      196.06      226.53     26.05 o
   8   6  20      321.03      319.14     25.03 o
  10   6  20        3.91       -2.70     16.16 o
  12   6  20     1041.53     1125.04     61.30 o
 -11   7  20      129.44       86.34     46.95 o
  -9   7  20        4.59       22.66     39.39 o
  -7   7  20      517.65      594.64     75.00 o
  -5   7  20       18.06      -31.30     31.30 o
  -3   7  20       25.44       22.55     26.45 o
  -1   7  20      536.50      639.99     40.97 o
   1   7  20       61.20      106.36     20.77 o
   3   7  20       45.56       50.42     21.73 o
   5   7  20     1011.51     1027.22     38.74 o
   7   7  20      139.45      179.04     23.64 o
   9   7  20      157.91      112.19     23.11 o
  11   7  20      214.47      214.29     27.64 o
 -10   8  20       49.78       31.84     42.63 o
  -8   8  20      265.35      226.09     58.82 o
  -6   8  20       62.34       85.26     47.48 o
  -4   8  20      296.79      365.31     62.59 o
  -2   8  20       28.32        1.00     27.52 o
   0   8  20       51.50       93.98     25.46 o
   2   8  20       69.01       84.93     28.16 o
   4   8  20      251.67      276.28     26.22 o
   6   8  20      947.83     1091.62     40.63 o
   8   8  20      249.81      229.79     26.36 o
  -7   9  20       87.69       87.95     46.41 o
  -5   9  20      408.83      442.47     66.37 o
  -3   9  20      170.76      227.17     52.88 o
  -1   9  20       12.33       15.23     62.59 o
   1   9  20       12.23       18.84     21.20 o
   3   9  20      119.69      128.82     27.56 o
   5   9  20       30.94       10.02     19.29 o
   7   9  20        0.15       -8.12     17.60 o
  -4  10  20        2.48      -29.68     38.85 o
  -2  10  20        3.61      -26.44     33.99 o
   0  10  20      144.35      165.12     48.02 o
   2  10  20      117.16      178.93     36.39 o
   4  10  20       20.15       20.31     22.65 o
 -15   1  21      394.80      425.95     57.52 o
 -13   1  21      668.81      662.45     62.45 o
 -11   1  21      882.50      888.69     65.44 o
  -9   1  21     1362.04     1433.48     79.35 o
  -7   1  21       58.84       24.77     33.19 o
  -5   1  21      120.58       73.80     28.96 o
  -3   1  21      335.18      401.78     35.53 o
  -1   1  21     1775.21     1709.84     55.68 o
   1   1  21       88.95       98.01     20.67 o
   3   1  21      450.17      391.07     29.39 o
   5   1  21      950.86      887.37     49.77 o
   7   1  21       38.03        3.36     16.27 o
   9   1  21       50.33       15.45     18.50 o
  11   1  21       93.04      118.90     20.38 o
  13   1  21        6.66       -8.22     16.80 o
 -14   2  21      512.93      517.76     60.25 o
 -12   2  21      259.21      282.83     45.88 o
 -10   2  21      541.51      527.97     52.65 o
  -8   2  21      975.91      994.41     64.86 o
  -6   2  21        0.86       -9.02     23.28 o
  -4   2  21      864.79      928.55     72.58 o
  -2   2  21     3189.83     2942.17     89.16 o
   0   2  21      277.85      268.03     26.38 o
   2   2  21       44.65       39.90     17.52 o
   4   2  21      423.42      432.75     30.72 o
   6   2  21      963.44      891.23     39.21 o
   8   2  21       41.97       47.84     15.90 o
  10   2  21      337.44      369.49     26.79 o
  12   2  21       37.26       -2.23     16.22 o
  14   2  21       36.36       45.85     19.72 o
 -13   3  21       57.12       31.05     37.50 o
 -11   3  21        5.23       -7.21     29.55 o
  -9   3  21      639.01      640.51     56.28 o
  -7   3  21      356.94      320.77     42.33 o
  -5   3  21      105.44      107.58     58.28 o
  -3   3  21       20.23        6.26     19.17 o
  -1   3  21      621.42      621.30     47.34 o
   1   3  21        6.79       -6.49     15.79 o
   3   3  21        4.08       -1.64     13.54 o
   5   3  21      618.87      636.78     30.42 o
   7   3  21        0.47        1.13     14.29 o
   9   3  21        0.01       10.60     15.90 o
  11   3  21      606.19      656.70     38.80 o
  13   3  21       21.63       22.66     18.09 o
 -14   4  21      113.47      121.86     45.20 o
 -12   4  21      144.54      139.14     48.02 o
 -10   4  21        1.94        0.01     30.29 o
  -8   4  21       15.34       12.34     28.00 o
  -6   4  21     1406.37     1300.49     71.73 o
  -4   4  21      443.96      370.55     59.63 o
  -2   4  21      122.04      154.88     28.03 o
   0   4  21        4.88      -14.15     16.86 o
   2   4  21       77.28       98.22     17.72 o
   4   4  21       14.76       17.45     15.12 o
   6   4  21       47.87       63.90     17.04 o
   8   4  21     1173.98     1158.06     42.26 o
  10   4  21        0.25      -15.00     15.00 o
  12   4  21       58.44       29.76     18.42 o
 -13   5  21      703.94      673.64     63.52 o
 -11   5  21     2205.36     2355.44    304.06 o
  -9   5  21      746.02      759.52     59.52 o
  -7   5  21      286.45      232.80     38.33 o
  -5   5  21       80.88       81.34     29.35 o
  -3   5  21      640.39      667.01     67.52 o
  -1   5  21      127.41      117.12     37.27 o
   1   5  21     3811.73     4013.54     82.42 o
   3   5  21     1050.94     1108.52     39.79 o
   5   5  21        4.50        1.86     15.16 o
   7   5  21      162.18      172.61     20.72 o
   9   5  21       13.28       13.44     15.75 o
  11   5  21      119.42       49.51     26.05 o
 -12   6  21      567.51      718.21     90.11 o
 -10   6  21       15.95       13.41     29.95 o
  -8   6  21       28.26       24.99     37.50 o
  -6   6  21      504.13      557.40     50.55 o
  -4   6  21       51.73       90.38     30.52 o
  -2   6  21       27.60       16.30     20.24 o
   0   6  21      790.85      788.85     45.63 o
   2   6  21      668.60      693.00     31.78 o
   4   6  21       54.19       14.21     16.03 o
   6   6  21      154.72      135.92     19.97 o
   8   6  21      258.29      268.46     24.62 o
  10   6  21       16.78      -15.90     15.90 o
  -9   7  21        0.04        0.54     37.23 o
  -7   7  21       48.40       12.95     41.55 o
  -5   7  21       13.29       37.77     40.47 o
  -3   7  21      239.70      189.94     51.80 o
  -1   7  21        2.14       -1.35     23.27 o
   1   7  21        0.01        7.55     20.23 o
   3   7  21      103.33      111.04     21.38 o
   5   7  21        0.18       11.77     16.92 o
   7   7  21      159.77      168.82     24.35 o
   9   7  21        1.66        8.61     18.29 o
  -8   8  21        0.02      -11.33     37.23 o
  -6   8  21     1087.52     1217.87    103.60 o
  -4   8  21      397.58      280.59     58.28 o
  -2   8  21       12.08       22.16     35.61 o
   0   8  21       18.82       12.12     66.37 o
   2   8  21        0.23        3.81     24.79 o
   4   8  21        4.22        2.62     21.07 o
   6   8  21        5.68       13.00     18.81 o
   8   8  21      509.12      504.16     36.61 o
  -5   9  21        1.25       -2.70     37.77 o
  -3   9  21       40.19       73.39     44.79 o
  -1   9  21       53.74       34.47     29.70 o
   1   9  21      705.34      823.36     79.73 o
   3   9  21      227.91      238.18     32.99 o
   5   9  21       19.58      -11.51     24.25 o
 -14   0  22     1808.00     2092.02    152.71 o
 -12   0  22     3642.55     4030.80    212.60 o
 -10   0  22      206.65      177.53     56.66 o
  -8   0  22      833.02      905.99     92.27 o
  -6   0  22       16.07      -17.81     37.23 o
  -4   0  22        5.47       18.89     36.69 o
  -2   0  22      507.72      661.55     52.65 o
   0   0  22     1082.30     1109.23     64.67 o
   2   0  22      348.66      370.01     43.07 o
   4   0  22      447.44      480.45     47.31 o
   6   0  22      637.54      570.03     49.97 o
   8   0  22      111.98      136.38     72.04 o
  10   0  22        0.01      -23.68     25.32 o
  12   0  22      237.73      183.55     39.21 o
 -13   1  22        2.21        3.66     30.84 o
 -11   1  22       92.95       66.93     46.68 o
  -9   1  22       10.20       10.26     29.58 o
  -7   1  22      624.29      685.30     55.85 o
  -5   1  22      170.70      193.57     37.23 o
  -3   1  22      558.79      693.01     53.91 o
  -1   1  22      536.35      611.70     35.73 o
   1   1  22        0.14      -10.76     16.23 o
   3   1  22      176.82      208.61     25.09 o
   5   1  22      376.92      403.33     31.45 o
   7   1  22     1141.60     1182.44     48.94 o
   9   1  22      111.80       73.80     22.18 o
  11   1  22       16.84      -21.42     34.11 o
  13   1  22      188.77      185.86     29.39 o
 -12   2  22       27.11       15.55     30.47 o
 -10   2  22      329.55      362.90     49.03 o
  -8   2  22        3.78       20.86     38.31 o
  -6   2  22       56.54       21.24     26.12 o
  -4   2  22       98.80       68.59     30.79 o
  -2   2  22       43.50       71.19     24.21 o
   0   2  22       48.69       71.78     20.15 o
   2   2  22      282.95      268.63     27.22 o
   4   2  22      166.51      152.51     27.34 o
   6   2  22       69.02       72.02     20.28 o
   8   2  22       93.90       67.42     20.45 o
  10   2  22       17.94       19.27     18.99 o
  12   2  22       88.47       66.24     23.88 o
 -13   3  22       50.39        7.81     34.33 o
 -11   3  22      135.72      193.18     41.20 o
  -9   3  22      152.75       99.72     35.48 o
  -7   3  22      690.20      800.39     72.31 o
  -5   3  22      861.72      843.74     60.27 o
  -3   3  22      721.75      683.77     44.20 o
  -1   3  22        4.10       -6.95     21.86 o
   1   3  22       76.60       50.87     19.87 o
   3   3  22      657.48      650.33     36.81 o
   5   3  22      108.23      121.44     22.37 o
   7   3  22      285.41      286.17     29.43 o
   9   3  22      150.92      174.90     26.39 o
  11   3  22       47.48       53.72     19.24 o
 -12   4  22     2203.77     2561.66    114.42 o
 -10   4  22      247.15      299.06     74.46 o
  -8   4  22      669.23      693.88     59.49 o
  -6   4  22       33.33       44.81     28.04 o
  -4   4  22       70.12       93.62     30.52 o
  -2   4  22      149.27       91.90     40.10 o
   0   4  22     1186.93     1169.38     47.09 o
   2   4  22     2435.69     2530.55     71.46 o
   4   4  22      126.58       87.23     22.27 o
   6   4  22       16.18      -14.60     14.60 o
   8   4  22       31.70       51.73     18.04 o
  10   4  22        8.84       10.89     17.32 o
 -11   5  22      197.24      247.56     47.62 o
  -9   5  22      160.61      162.91     41.94 o
  -7   5  22      143.96      108.12     34.40 o
  -5   5  22        1.85       -3.89     26.50 o
  -3   5  22      118.62       82.03     25.47 o
  -1   5  22        3.11        3.17     20.67 o
   1   5  22      395.77      361.11     34.76 o
   3   5  22       18.17       13.60     15.45 o
   5   5  22       60.69       46.39     17.01 o
   7   5  22      329.25      372.88     26.74 o
   9   5  22       43.55        9.39     17.04 o
 -10   6  22     1088.38     1168.77    109.54 o
  -8   6  22        1.77        4.46     29.64 o
  -6   6  22       88.46       74.34     30.70 o
  -4   6  22       16.71       10.17     25.27 o
  -2   6  22      334.21      365.80     36.00 o
   0   6  22       84.02       98.37     30.43 o
   2   6  22      325.67      331.43     25.23 o
   4   6  22      155.69      145.23     20.68 o
   6   6  22       60.89       32.06     17.56 o
   8   6  22       80.36      120.22     21.03 o
  -9   7  22      160.50      168.35     56.12 o
  -7   7  22      102.46       73.39     46.95 o
  -5   7  22      482.83      566.58     76.08 o
  -3   7  22      320.38      334.01     62.05 o
  -1   7  22       63.00       86.88     31.96 o
   1   7  22       35.60       14.30     25.12 o
   3   7  22      429.77      518.34     55.12 o
   5   7  22        0.52       38.16     19.54 o
   7   7  22       29.69       22.89     18.86 o
  -6   8  22      123.01      102.52     48.56 o
  -4   8  22       75.87       79.32     45.87 o
  -2   8  22        0.77       -8.07     27.19 o
   0   8  22        2.19       38.85     29.48 o
   2   8  22      583.11      633.00     44.32 o
   4   8  22       26.13       45.37     24.02 o
 -11   1  23     1048.69     1283.46     87.68 o
  -9   1  23      126.62      108.87     45.33 o
  -7   1  23       78.82       46.75     29.48 o
  -5   1  23       15.38      -14.47     30.49 o
  -3   1  23      369.82      348.21     45.20 o
  -1   1  23       10.61       57.51     20.89 o
   1   1  23      118.89       96.36     21.95 o
   3   1  23      152.00      137.24     23.93 o
   5   1  23        1.07      -16.43     16.43 o
   7   1  23        3.77        9.82     19.49 o
   9   1  23      186.34      169.78     26.32 o
  11   1  23        3.79      -11.05     22.43 o
 -12   2  23      187.39      252.46     47.86 o
 -10   2  23       31.86       89.70     35.65 o
  -8   2  23      115.18      107.19     36.03 o
  -6   2  23      233.27      277.55     42.92 o
  -4   2  23      120.83      122.37     34.45 o
  -2   2  23       35.51       70.72     24.95 o
   0   2  23       31.91       -5.78     17.45 o
   2   2  23      268.37      221.08     30.17 o
   4   2  23       35.88       27.84     18.55 o
   6   2  23       43.03       77.04     21.75 o
   8   2  23      191.60      230.44     27.86 o
  10   2  23       66.33       55.48     22.03 o
 -11   3  23     1458.65     1780.68    110.08 o
  -9   3  23      488.30      655.37     60.37 o
  -7   3  23        0.15       33.10     29.70 o
  -5   3  23      197.80      326.65     52.88 o
  -3   3  23        0.19      -25.28     25.28 o
  -1   3  23      221.70      196.10     31.13 o
   1   3  23      316.93      318.84     35.98 o
   3   3  23       64.29       83.74     21.96 o
   5   3  23      147.07      132.44     24.52 o
   7   3  23      109.84      109.80     24.03 o
   9   3  23       71.13       96.63     23.53 o
  11   3  23        3.72        6.50     22.04 o
 -10   4  23        2.57      -48.93     72.04 o
  -8   4  23      152.50      133.82     39.30 o
  -6   4  23       52.87       67.14     32.41 o
  -4   4  23       16.16       19.80     29.19 o
  -2   4  23       96.99       45.33     24.50 o
   0   4  23      131.99       97.02     26.66 o
   2   4  23      161.97      191.61     30.30 o
   4   4  23      403.39      440.05     33.28 o
   6   4  23      214.85      173.46     27.00 o
   8   4  23      139.36      110.82     25.15 o
  10   4  23       16.00       11.50     21.21 o
  -9   5  23       83.44       54.26     38.87 o
  -7   5  23        0.88      -17.40     54.23 o
  -5   5  23      550.98      572.91     53.20 o
  -3   5  23       18.09       80.49     31.26 o
  -1   5  23      462.59      522.66     64.02 o
   1   5  23      480.02      486.37     40.22 o
   3   5  23      284.44      267.25     28.37 o
   5   5  23        0.59      -19.01     19.01 o
   7   5  23      239.20      272.33     29.89 o
   9   5  23      126.40      120.02     25.65 o
  -8   6  23      111.87      123.03     57.74 o
  -6   6  23      218.97      151.63     55.58 o
  -4   6  23       41.03       59.69     32.92 o
  -2   6  23       27.56       41.28     23.93 o
   0   6  23       26.10       16.65     23.91 o
   2   6  23       53.26       20.13     26.75 o
   4   6  23       32.97       51.94     21.17 o
   6   6  23        6.65       15.01     17.77 o
  -5   7  23        1.88       10.25     41.55 o
  -3   7  23        9.68       58.82     43.71 o
  -1   7  23      214.97      179.01     40.24 o
   1   7  23        0.47      -25.95     25.95 o
   3   7  23       87.39       66.43     25.23 o
   5   7  23       10.95       12.36     18.17 o
  -2   8  23        4.11       30.73     65.83 o
   0   8  23       36.71       64.19     32.54 o
 -10   0  24      465.64      499.13     85.26 o
  -8   0  24     1951.00     1953.89    144.07 o
  -6   0  24     2265.65     2266.31    145.69 o
  -4   0  24      169.65      184.00     56.12 o
  -2   0  24      712.86      651.30     79.32 o
   0   0  24       64.17       31.55     28.91 o
   2   0  24      102.75       99.82     32.02 o
   4   0  24        0.21        8.92     27.18 o
   6   0  24      273.74      321.16     71.77 o
   8   0  24       37.44       49.89     33.09 o
  10   0  24       28.96       29.46     32.26 o
 -11   1  24        4.37       34.83     35.28 o
  -9   1  24       61.72       18.33     43.44 o
  -7   1  24       27.98        0.16     28.79 o
  -5   1  24      170.67      103.44     36.22 o
  -3   1  24       28.63       36.70     29.86 o
  -1   1  24     1051.60     1161.75     60.20 o
   1   1  24      116.20       63.78     22.84 o
   3   1  24       84.60       86.27     22.81 o
   5   1  24       64.60       74.66     21.49 o
   7   1  24        5.95      -22.37     22.59 o
   9   1  24       20.78       15.92     21.38 o
 -10   2  24      231.44      254.21     46.89 o
  -8   2  24        1.91       18.89     32.05 o
  -6   2  24        9.28      -12.72     40.20 o
  -4   2  24      101.40      164.67     38.83 o
  -2   2  24       25.79      -24.31     36.11 o
   0   2  24       73.71       53.32     22.29 o
   2   2  24        3.28      -17.09     17.09 o
   4   2  24        4.33       -6.30     19.11 o
   6   2  24       63.15       72.06     22.41 o
   8   2  24       56.62       38.39     22.22 o
  -9   3  24       78.85       62.33     37.34 o
  -7   3  24       39.61       34.11     80.67 o
  -5   3  24       42.02       48.32     32.43 o
  -3   3  24      217.62      274.20     43.63 o
  -1   3  24      343.44      329.90     37.84 o
   1   3  24        3.42       -1.17     18.61 o
   3   3  24        4.39      -15.86     17.70 o
   5   3  24        1.54      -15.77     18.19 o
   7   3  24        6.23        7.83     22.90 o
   9   3  24      176.82      137.35     27.31 o
  -8   4  24      839.33     1077.58     76.83 o
  -6   4  24      467.91      473.50     53.92 o
  -4   4  24      135.63      103.20     36.62 o
  -2   4  24        0.20      -21.82     21.82 o
   0   4  24      324.01      346.69     38.20 o
   2   4  24       71.43       39.95     21.86 o
   4   4  24      163.12      171.11     26.72 o
   6   4  24      312.50      347.71     32.86 o
   8   4  24       43.11       47.73     23.46 o
  -7   5  24        0.33      -30.08     30.08 o
  -5   5  24      177.75      143.20     37.95 o
  -3   5  24      139.64       97.22     35.08 o
  -1   5  24      523.15      527.70     43.46 o
   1   5  24      313.47      334.31     53.09 o
   3   5  24      113.65       84.37     23.02 o
   5   5  24      322.68      277.75     30.57 o
   7   5  24        6.79       20.45     21.85 o
  -6   6  24        1.27       -4.32     43.71 o
  -4   6  24      179.90      165.12     53.96 o
  -2   6  24        8.03        0.91     28.81 o
   0   6  24      223.27      325.20     47.68 o
   2   6  24       16.16        1.00     29.96 o
   4   6  24      170.55      224.93     54.93 o
  -1   7  24       21.39       11.79     29.95 o
   1   7  24        0.17       -0.43     28.99 o
  -9   1  25      362.23      425.66     56.85 o
  -7   1  25      596.40      559.47     62.32 o
  -5   1  25      357.21      309.59     75.54 o
  -3   1  25        1.47      -21.80     30.41 o
  -1   1  25       15.47       17.34     20.54 o
   1   1  25       18.72       31.38     21.51 o
   3   1  25      783.79      842.66     44.83 o
   5   1  25       23.62       23.89     21.08 o
   7   1  25       32.11       18.03     21.61 o
  -8   2  25       35.25       -3.24     33.80 o
  -6   2  25      362.13      438.78     53.27 o
  -4   2  25      230.84      281.93     47.75 o
  -2   2  25       93.35       85.39     29.98 o
   0   2  25      325.05      378.70     33.72 o
   2   2  25      533.16      573.17     38.75 o
   4   2  25       53.83       68.72     25.23 o
   6   2  25       26.76        6.41     20.64 o
  -7   3  25       25.96       43.59     35.43 o
  -5   3  25      375.99      330.19     63.13 o
  -3   3  25      167.91      106.72     87.95 o
  -1   3  25      201.87      215.26     34.57 o
   1   3  25      238.86      265.18     30.49 o
   3   3  25      977.17     1093.13     50.35 o
   5   3  25        1.93      -18.58     18.58 o
   7   3  25       69.47       56.46     24.41 o
  -6   4  25        7.82      -30.52     30.52 o
  -4   4  25        0.58       15.35     32.61 o
  -2   4  25      486.90      461.20     44.18 o
   0   4  25       65.27       52.21     27.12 o
   2   4  25      157.84      201.78     29.51 o
   4   4  25       22.63        5.18     22.06 o
  -5   5  25      104.49      103.37     41.55 o
  -3   5  25       50.41       -7.94     31.99 o
  -1   5  25       87.40       72.77     29.54 o
   1   5  25      278.11      307.94     48.24 o
   3   5  25       34.01       47.09     22.94 o
  -6   0  26      303.44      461.90     81.48 o
  -4   0  26        5.38      -41.01     41.01 o
  -2   0  26       22.05      -44.25     44.25 o
   0   0  26       41.71      -23.93     30.03 o
   2   0  26      111.45       84.25     36.04 o
   4   0  26      882.25      996.52     71.24 o
  -5   1  26       20.29       42.33     36.24 o
  -3   1  26      271.01      359.95     94.70 o
  -1   1  26      303.56      370.72     51.51 o
   1   1  26        0.85       -6.80     21.08 o
   3   1  26      474.14      534.66     40.58 o
   5   1  26       75.28       49.24     24.31 o
  -6   2  26       64.51      167.22     42.13 o
  -4   2  26        2.36      -19.92     30.50 o
  -2   2  26        3.98       -4.27     32.79 o
   0   2  26      130.54      105.93     25.64 o
   2   2  26        8.04        3.69     21.75 o
   4   2  26      133.52      188.89     29.94 o
  -5   3  26      300.30      308.67     71.77 o
  -3   3  26      192.16      188.02     43.27 o
  -1   3  26      516.71      537.47     48.13 o
   1   3  26       31.04       59.18     24.10 o
   3   3  26        0.44       77.10     25.00 o
  -2   4  26        0.63       -7.46     26.33 o
   0   4  26       12.12       39.32     29.08 o
 
